# Supplementary material for: The insight into the biology of five homologous lectins produced by the entomopathogenic bacterium and nematode symbiont Photorhabdus laumondii
Source: Glycobiology. 2025 Jun 3;35(7):cwaf033. doi: 10.1093/glycob/cwaf033 (PMC12203525; doi:10.1093/glycob/cwaf033)
Supplement: Table_S4_Glycan_array_raw_data [file table_s4_glycan_array_raw_data.xlsx]

## Sheet: PLL_raw_data
ATF	1
33	26
Checksum_ImageFile=b2e44f8376f9cbb795854b46044f4980
Checksum_ResultFile=207deb37d44574e1107d8b9dfd4501c5
Type=GenePix Results 3
DateTime=2021/09/15 14:36:15
Settings=
GalFile=F:\Glycanarray\Chip info\OSPS280715 - old - 2016\Gal_files\OSPS280715_gal_edit_correct.gal
PixelSize=10
Wavelengths=532, 488
ImageFiles=D:\InnoScan\Scanner_data\Scans\01_Glycan_array\2021-09-15 lPLL\2021-09-15_14h36m16_10µm_Manual_532-30.0%-low_488-100.0%-high.tif 0, D:\InnoScan\Scanner_data\Scans\01_Glycan_array\2021-09-15 lPLL\2021-09-15_14h36m16_10µm_Manual_532-30.0%-low_488-100.0%-high.tif 1
Gridding : Find mode = Grid + Blocks + Spots | Fixed Diameter = Dth | Max position offset (% pitch) = 20
Photometric calculations : S/B border width (pixels) = 3.0 | Background diameter (pitch) = 1.5
JpegImage=D:\InnoScan\Scanner_data\Scans\01_Glycan_array\2021-09-15 lPLL\2021-09-15_14h36m16_10µm_Manual_532-30.0%-low_488-100.0%-high.jpg
RatioFormulations=W2/W1 (532/635)
FeatureType=Circular
Barcode=BARCODE_READ_ERROR
BackgroundSubtraction=LocalFeature
Normalization=None
ImageOrigin=2180, 3455
ImageSize=20760.0, 57730.0
JpegOrigin=3620, 5105
JpegBrightness=51
JpegContrast=29
JpegBalance=0
Creator=Mapix 8.1.1
Scanner=is1100al 11LA2 1115002
Temperature=28.3
Comment=
Velocity=35 l/s
LaserPower=5.0, 10.0
PMTGain=30, 100
Supplier=BioRobotics
ArrayerSoftwareName=TAS Application Suite (MicroGrid II)
ArrayerSoftwareVersion=2.7.1.18
Block	Column	Row	GID	ID	X	Y	Dia.	F Pixels	B Pixels	Flags	Normalisation	AutoFlag	F488 Median	F488 Mean	F488 SD	B488 Median	B488 Mean	B488 SD	% > B488+1SD	% > B488+2SD	F488 % Sat.	F488 Median - B488	F488 Mean - B488	SNR 488	F488 Total Intensity
1	1	1	102	1	3901	5414	100	39	3844	0	Undefined		384	391.74	136.25	340	391	1308.1	0	0	0	44	51.74	0	15278
1	2	1	83	2	4351	5414	100	39	3844	0	Undefined		337	365.59	149.14	337	587.27	2989.42	0	0	0	0	28.59	-0.07	14258
1	3	1	909	3	4801	5414	100	39	3844	0	Undefined		384	392.08	123.4	322	344	272.59	7	0	0	62	70.08	0.18	15291
1	4	1	535	4	5251	5414	100	39	3844	0	Undefined		344	335.26	113.32	315	333.22	179.57	10	2	0	29	20.26	0.01	13075
1	5	1	528	5	5701	5414	100	39	3844	0	Undefined		293	310.49	117.35	311	326.09	142.32	15	0	0	-18	-0.51	-0.11	12109
1	6	1	491	6	6161	5404	100	39	3844	0	Undefined		751	755.31	179.44	337	357.28	166.15	94	71	0	414	418.31	2.4	29457
1	7	1	438	7	6601	5414	100	39	3844	0	Undefined		289	320.08	109.29	337	354.42	150.96	7	0	0	-48	-16.92	-0.23	12483
1	8	1	420	8	7051	5414	100	39	3844	0	Undefined		359	388.79	155.69	340	362.4	202.89	17	2	0	19	48.79	0.13	15163
1	9	1	389	9	7501	5414	100	39	3844	0	Undefined		326	359.92	132.11	337	360.07	184.75	12	2	0	-11	22.92	0	14037
1	10	1	372	10	7951	5414	100	39	3844	0	Undefined		359	356.23	114.97	340	366.83	184.61	5	2	0	19	16.23	-0.06	13893
1	11	1	338	11	8401	5414	100	39	3844	0	Undefined		370	471.03	418.67	326	353.98	277.85	12	5	0	44	145.03	0.42	18370
1	12	1	322	12	8851	5414	100	39	3844	0	Undefined		337	353.9	125.84	318	342.3	170.65	12	0	0	19	35.9	0.07	13802
1	13	1	144	13	9301	5414	100	39	3844	0	Undefined		359	425.15	195.62	326	345.21	164.95	25	15	0	33	99.15	0.48	16581
1	14	1	1222	14	9751	5414	100	39	3844	0	Undefined		326	338.72	114.47	322	341.96	163.19	7	2	0	4	16.72	-0.02	13210
1	15	1	1206	15	10201	5414	100	39	3844	0	Undefined		300	317.08	122.42	318	416.76	2003.23	0	0	0	-18	-0.92	-0.05	12366
1	16	1	1017	16	10651	5414	100	39	3844	0	Undefined		282	300.21	137.3	311	420.03	2013.79	0	0	0	-29	-10.79	-0.06	11708
1	17	1	1001	17	11101	5414	100	39	3844	0	Undefined		263	282.85	128.21	311	332.9	172.08	10	0	0	-48	-28.15	-0.29	11031
1	18	1	57	18	11551	5414	100	39	3844	0	Undefined		307	310.79	124.92	307	329.32	177.36	10	0	0	0	3.79	-0.1	12121
1	19	1	38	19	12001	5414	100	39	3844	0	Undefined		348	364.46	153.06	300	322.82	188.48	12	5	0	48	64.46	0.22	14214
1	20	1	18	20	12451	5414	100	39	3844	0	Undefined		252	271.67	118.97	300	321.55	195.71	2	0	0	-48	-28.33	-0.25	10595
1	21	1	1	21	12891	5424	100	39	3844	0	Undefined		1692	1754.67	231.06	318	337.31	200.48	100	100	0	1374	1436.67	7.07	68432
1	1	2	3502	22	3901	5914	100	39	3844	0	Undefined		413	420.59	148.96	344	361.14	158.6	25	5	0	69	76.59	0.37	16403
1	2	2	2217	23	4351	5914	100	39	3844	0	Undefined		307	336.87	132.59	329	386.56	755.14	0	0	0	-22	7.87	-0.07	13138
1	3	2	263	24	4801	5914	100	39	3844	0	Undefined		381	453.1	317.35	315	334.11	185.27	17	7	0	66	138.1	0.64	17671
1	4	2	247	25	5251	5914	100	39	3844	0	Undefined		315	324.54	110.58	315	332.47	156.54	10	0	0	0	9.54	-0.05	12657
1	5	2	229	26	5701	5914	100	39	3844	0	Undefined		296	313.62	139.31	315	336.77	164.83	12	0	0	-19	-1.38	-0.14	12231
1	6	2	214	27	6151	5914	100	39	3844	0	Undefined		274	312.13	132.06	322	342.05	180.53	7	2	0	-48	-9.87	-0.17	12173
1	7	2	1416	28	6601	5914	100	39	3844	0	Undefined		296	300.64	98.31	329	349.19	164.26	2	2	0	-33	-28.36	-0.3	11725
1	8	2	1312	29	7051	5914	100	39	3844	0	Undefined		373	395.49	121.1	326	347.9	163.05	23	0	0	47	69.49	0.29	15424
1	9	2	1255	30	7501	5914	100	39	3844	0	Undefined		373	390.82	152.46	333	492.78	2204.8	0	0	0	40	57.82	-0.05	15242
1	10	2	1239	31	7951	5914	100	39	3844	0	Undefined		307	333.33	180.07	344	479.69	2087.99	0	0	0	-37	-10.67	-0.07	13000
1	11	2	137	32	8401	5914	100	39	3844	0	Undefined		432	462.77	156.96	329	353.62	193.38	33	10	0	103	133.77	0.56	18048
1	12	2	120	33	8851	5914	100	39	3844	0	Undefined		406	382.41	170.77	333	385.55	947.54	0	0	0	73	49.41	0	14914
1	13	2	304	34	9301	5914	100	39	3844	0	Undefined		421	434.97	160.54	329	375.13	836.99	0	0	0	92	105.97	0.07	16964
1	14	2	288	35	9751	5914	100	39	3844	0	Undefined		337	364.64	175.63	329	351.21	188.75	15	5	0	8	35.64	0.07	14221
1	15	2	2203	36	10201	5914	100	39	3844	0	Undefined		329	322.31	140.39	322	347.08	266.28	2	0	0	7	0.31	-0.09	12570
1	16	2	2007	37	10651	5914	100	39	3844	0	Undefined		289	345.97	175.47	315	343.04	261.98	2	2	0	-26	30.97	0.01	13493
1	17	2	1801	38	11101	5914	100	39	3844	0	Undefined		282	298.13	147.61	311	332.58	167.57	7	5	0	-29	-12.87	-0.21	11627
1	18	2	1610	39	11551	5914	100	39	3844	0	Undefined		234	254.26	118.99	315	347.03	606.29	0	0	0	-81	-60.74	-0.15	9916
1	19	2	198	40	12001	5914	100	39	3844	0	Undefined		377	378.9	123.48	311	349.77	817.34	0	0	0	66	67.9	0.04	14777
1	20	2	181	41	12451	5914	100	39	3844	0	Undefined		344	373.77	148.93	311	330.32	164.15	30	2	0	33	62.77	0.26	14577
1	21	2	165	42	12901	5914	100	39	3844	0	Undefined		329	346.87	162.06	311	349.22	696.28	0	0	0	18	35.87	0	13528
1	1	3	106	43	3901	6414	100	39	3844	0	Undefined		399	427.62	152.14	344	362.78	156.11	28	7	0	55	83.62	0.42	16677
1	2	3	87	44	4351	6414	100	39	3844	0	Undefined		388	412.69	139.57	329	369.7	790.24	0	0	0	59	83.69	0.05	16095
1	3	3	913	45	4801	6414	100	39	3844	0	Undefined		384	366.28	156.33	322	364.57	791.2	0	0	0	62	44.28	0	14285
1	4	3	630	46	5251	6414	100	39	3844	0	Undefined		384	376.26	128.45	315	330.84	150.15	20	5	0	69	61.26	0.3	14674
1	5	3	534	47	5701	6414	100	39	3844	0	Undefined		344	324.82	95.31	311	336.66	218.9	0	0	0	33	13.82	-0.05	12668
1	6	3	496	48	6151	6414	100	39	3844	0	Undefined		315	326.64	125.15	311	329.54	173.46	15	0	0	4	15.64	-0.02	12739
1	7	3	442	49	6601	6414	100	39	3844	0	Undefined		322	365.26	151.98	307	324.89	161.85	23	5	0	15	58.26	0.25	14245
1	8	3	428	50	7051	6414	100	39	3844	0	Undefined		315	322.31	124.37	311	331.41	165.18	5	2	0	4	11.31	-0.06	12570
1	9	3	395	51	7501	6414	100	39	3844	0	Undefined		377	381.62	147.69	337	365.96	431.45	0	0	0	40	44.62	0.04	14883
1	10	3	376	52	7951	6414	100	39	3844	0	Undefined		326	345.38	162.28	340	366.98	211.93	12	2	0	-14	5.38	-0.1	13470
1	11	3	359	53	8401	6414	100	39	3844	0	Undefined		406	453.21	173.68	340	360.95	215.57	23	5	0	66	113.21	0.43	17675
1	12	3	326	54	8851	6414	100	39	3844	0	Undefined		344	539.92	763.66	326	379.22	958.35	5	2	0	18	213.92	0.17	21057
1	13	3	151	55	9301	6414	100	39	3844	0	Undefined		322	377.87	214.57	311	357.7	844.4	2	0	0	11	66.87	0.02	14737
1	14	3	1227	56	9751	6414	100	39	3844	0	Undefined		293	295.15	141.49	311	355.27	638.25	0	0	0	-18	-15.85	-0.09	11511
1	15	3	1211	57	10201	6414	100	39	3844	0	Undefined		348	369.51	154.29	322	361.11	588.27	0	0	0	26	47.51	0.01	14411
1	16	3	1022	58	10651	6414	100	39	3844	0	Undefined		267	429.62	816.14	322	340.19	167.8	5	5	0	-55	107.62	0.53	16755
1	17	3	1006	59	11101	6414	100	39	3844	0	Undefined		318	326.74	133.05	315	338.91	168.34	12	2	0	3	11.74	-0.07	12743
1	18	3	71	60	11551	6414	100	39	3844	0	Undefined		362	362.69	165.79	318	334.54	150.21	25	7	0	44	44.69	0.19	14145
1	19	3	46	61	12001	6414	100	39	3844	0	Undefined		241	264.9	125.89	307	341.23	772.51	0	0	0	-66	-42.1	-0.1	10331
1	20	3	23	62	12451	6414	100	39	3844	0	Undefined		322	327.95	129.75	300	316.29	150.89	10	2	0	22	27.95	0.08	12790
1	21	3	6	63	12901	6414	100	39	3844	0	Undefined		344	351.38	153.87	289	310.43	170.95	20	5	0	55	62.38	0.24	13704
1	1	4	8001	64	3901	6914	100	39	3844	0	Undefined		384	392.13	119.25	326	337.82	139.94	23	5	0	58	66.13	0.39	15293
1	2	4	2221	65	4351	6914	100	39	3844	0	Undefined		333	337.08	138.58	318	346.81	531.52	0	0	0	15	19.08	-0.02	13146
1	3	4	268	66	4801	6914	100	39	3844	0	Undefined		359	384.64	134.01	305.5	322.2	140.13	30	10	0	53.5	79.14	0.45	15001
1	4	4	251	67	5251	6914	100	39	3844	0	Undefined		278	321.85	132.72	307	326.44	152.39	23	2	0	-29	14.85	-0.03	12552
1	5	4	234	68	5701	6914	100	39	3844	0	Undefined		395	416.79	208.27	322	346.77	227.3	12	10	0	73	94.79	0.31	16255
1	6	4	215	69	6151	6914	100	39	3844	0	Undefined		359	343.77	127.53	307	327.93	161.85	12	2	0	52	36.77	0.1	13407
1	7	4	1502	70	6601	6914	100	39	3844	0	Undefined		263	284.69	134.03	300	322.08	155.47	12	5	0	-37	-15.31	-0.24	11103
1	8	4	1404	71	7051	6914	100	39	3844	0	Undefined		388	415.79	218.9	315	333.87	211.64	28	10	0	73	100.79	0.39	16216
1	9	4	1259	72	7501	6914	100	39	3844	0	Undefined		329	346.36	168.35	326	342.98	153.93	15	7	0	3	20.36	0.02	13508
1	10	4	1243	73	7951	6914	100	39	3844	0	Undefined		315	295.54	108.27	337	360.43	169.97	2	0	0	-22	-41.46	-0.38	11526
1	11	4	142	74	8401	6914	100	39	3844	0	Undefined		446	448.95	172.06	337	366.47	244.02	23	2	0	109	111.95	0.34	17509
1	12	4	125	75	8851	6914	100	39	3844	0	Undefined		432	430.41	142.49	326	360.04	470.9	2	0	0	106	104.41	0.15	16786
1	13	4	309	76	9301	6914	100	39	3844	0	Undefined		406	422.28	178.02	318	350.27	364.64	12	0	0	88	104.28	0.2	16469
1	14	4	293	77	9751	6914	100	39	3844	0	Undefined		355	400.54	182.14	315	337.27	181.83	25	5	0	40	85.54	0.35	15621
1	15	4	2208	78	10201	6914	100	39	3844	0	Undefined		348	356.9	164.32	304	329.35	204.02	17	2	0	44	52.9	0.14	13919
1	16	4	2012	79	10651	6914	100	39	3844	0	Undefined		329	333.67	150.79	304	327.38	160.64	12	5	0	25	29.67	0.04	13013
1	17	4	1806	80	11101	6914	100	39	3844	0	Undefined		267	286.28	128.68	304	345.43	788.39	0	0	0	-37	-17.72	-0.08	11165
1	18	4	1615	81	11551	6914	100	39	3844	0	Undefined		344	344.05	120.83	307	323.89	156.98	15	2	0	37	37.05	0.13	13418
1	19	4	203	82	12001	6914	100	39	3844	0	Undefined		370	406.67	178.49	293	309.86	148.7	33	15	0	77	113.67	0.65	15860
1	20	4	187	83	12451	6914	100	39	3844	0	Undefined		337	377.69	150.71	300	313.32	146.74	20	12	0	37	77.69	0.44	14730
1	21	4	170	84	12901	6914	100	39	3844	0	Undefined		296	311.1	123.58	300	319.8	170.09	12	0	0	-4	11.1	-0.05	12133
1	1	5	112	85	3901	7414	100	39	3844	0	Undefined		293	305.36	107.32	285	306.57	175.24	10	0	0	8	20.36	-0.01	11909
1	2	5	93	86	4351	7414	100	39	3844	0	Undefined		293	316.21	126.56	287	318.75	493.54	0	0	0	6	29.21	-0.01	12332
1	3	5	917	87	4801	7414	100	39	3844	0	Undefined		318	325.28	116.12	289	307.39	171.3	12	0	0	29	36.28	0.1	12686
1	4	5	901	88	5251	7414	100	39	3844	0	Undefined		282	302.03	126.38	293	316.38	176.28	10	2	0	-11	9.03	-0.08	11779
1	5	5	539	89	5701	7414	100	39	3844	0	Undefined		351	340.54	137.65	311	335.8	158.79	17	2	0	40	29.54	0.03	13281
1	6	5	501	90	6151	7414	100	39	3844	0	Undefined		326	343.51	137.62	307	323.44	136.6	20	7	0	19	36.51	0.15	13397
1	7	5	482	91	6601	7414	100	39	3844	0	Undefined		428	424.64	159.92	304	337.7	666.5	0	0	0	124	120.64	0.13	16561
1	8	5	433	92	7051	7414	100	39	3844	0	Undefined		373	389.36	129.31	307	326.23	197.89	17	2	0	66	82.36	0.32	15185
1	9	5	399	93	7501	7414	100	39	3844	0	Undefined		293	291.46	117.68	274	290.21	139.58	10	2	0	19	17.46	0.01	11367
1	10	5	380	94	7951	7414	100	39	3844	0	Undefined		307	338.23	126.6	285	306.21	168.41	25	2	0	22	53.23	0.19	13191
1	11	5	363	95	8401	7414	100	39	3844	0	Undefined		391	382.38	176.16	293	318.62	249.63	17	2	0	98	89.38	0.26	14913
1	12	5	330	96	8851	7414	100	39	3844	0	Undefined		337	364.54	209.61	296	325.5	371.24	2	2	0	41	68.54	0.11	14217
1	13	5	154	97	9301	7414	100	39	3844	0	Undefined		289	309.36	128.7	293	416.91	2119.22	0	0	0	-4	16.36	-0.05	12065
1	14	5	1231	98	9751	7414	100	39	3844	0	Undefined		322	347.03	130.86	293	378.47	1759.4	0	0	0	29	54.03	-0.02	13534
1	15	5	1214	99	10201	7414	100	39	3844	0	Undefined		271	286.18	148.39	271	291.55	154.01	15	2	0	0	15.18	-0.03	11161
1	16	5	1025	100	10651	7414	100	39	3844	0	Undefined		296	292.9	97.23	274	296.75	235.73	0	0	0	22	18.9	-0.02	11423
1	17	5	1009	101	11101	7414	100	39	3844	0	Undefined		293	284.23	137.85	271	297.12	238.4	7	0	0	22	13.23	-0.05	11085
1	18	5	74	102	11551	7414	100	39	3844	0	Undefined		307	298.79	134.08	289	304.99	149.87	25	0	0	18	9.79	-0.04	11653
1	19	5	49	103	12001	7414	100	39	3844	0	Undefined		289	363.56	325.67	282	297.53	140.19	15	7	0	7	81.56	0.47	14179
1	20	5	26	104	12451	7414	100	39	3844	0	Undefined		322	371.49	147.86	293	305.33	143.14	33	5	0	29	78.49	0.46	14488
1	21	5	10	105	12901	7414	100	39	3844	0	Undefined		318	335.41	133.05	289	307.5	175.3	20	2	0	29	46.41	0.16	13081
1	1	6	8005	106	3901	7914	100	39	3844	0	Undefined		318	325.26	118.47	285	313.15	313.69	0	0	0	33	40.26	0.04	12685
1	2	6	3001	107	4351	7914	100	39	3844	0	Undefined		348	348.9	114.75	285	310.7	308.93	0	0	0	63	63.9	0.12	13607
1	3	6	272	108	4801	7914	100	39	3844	0	Undefined		293	321.13	145.8	300	321.17	234.25	7	2	0	-7	21.13	0	12524
1	4	6	255	109	5261	7904	100	39	3844	0	Undefined		696	714.64	299.22	293	381.9	1673.68	0	0	0	403	421.64	0.2	27871
1	5	6	239	110	5701	7914	100	39	3844	0	Undefined		326	338.92	168.31	298	347.16	780.74	0	0	0	28	40.92	-0.01	13218
1	6	6	220	111	6151	7914	100	39	3844	0	Undefined		366	383.03	126.78	311	351.38	625.74	0	0	0	55	72.03	0.05	14938
1	7	6	1602	112	6601	7914	100	39	3844	0	Undefined		304	326.13	136.97	311	328.8	142.89	17	2	0	-7	15.13	-0.02	12719
1	8	6	1408	113	7051	7914	100	39	3844	0	Undefined		307	329.28	190.89	282	300.56	153.92	12	7	0	25	47.28	0.19	12842
1	9	6	1304	114	7501	7914	100	39	3844	0	Undefined		285	302.18	140.08	252	270.83	151.4	20	7	0	33	50.18	0.21	11785
1	10	6	1247	115	7951	7914	100	39	3844	0	Undefined		304	317	121.2	263	378.86	1982.07	0	0	0	41	54	-0.03	12363
1	11	6	804	116	8401	7914	100	39	3844	0	Undefined		293	333.77	156.59	263	291.33	393.58	5	0	0	30	70.77	0.11	13017
1	12	6	129	117	8851	7914	100	39	3844	0	Undefined		322	306.36	125.66	267	301.18	506.55	0	0	0	55	39.36	0.01	11948
1	13	6	316	118	9301	7914	100	39	3844	0	Undefined		337	325.95	157.94	271	289.8	138.94	23	5	0	66	54.95	0.26	12712
1	14	6	296	119	9751	7914	100	39	3844	0	Undefined		289	285.36	133.47	285	300.37	139.24	20	2	0	4	0.36	-0.11	11129
1	15	6	2211	120	10201	7914	100	39	3844	0	Undefined		300	334.64	147.17	278	295.44	156.99	25	5	0	22	56.64	0.25	13051
1	16	6	2102	121	10651	7914	100	39	3844	0	Undefined		340	340.08	142.85	271	290.48	140.06	35	7	0	69	69.08	0.35	13263
1	17	6	1809	122	11101	7914	100	39	3844	0	Undefined		348	379.69	193.61	282	336.46	1060.11	0	0	0	66	97.69	0.04	14808
1	18	6	1618	123	11551	7914	100	39	3844	0	Undefined		340	377.36	177.57	293	307.08	148.08	30	15	0	47	84.36	0.47	14717
1	19	6	206	124	12001	7914	100	39	3844	0	Undefined		296	298.67	161.18	282	296.76	145.69	15	5	0	14	16.67	0.01	11648
1	20	6	190	125	12451	7914	100	39	3844	0	Undefined		300	329.33	157.18	285	303.53	151.22	28	5	0	15	44.33	0.17	12844
1	21	6	173	126	12901	7914	100	39	3844	0	Undefined		333	402.72	419.59	285	306.74	237.09	7	2	0	48	117.72	0.4	15706
1	1	7	116	127	3901	8414	100	39	3844	0	Undefined		432	435.97	163.5	289	313.31	167.99	33	10	0	143	146.97	0.73	17003
1	2	7	98	128	4351	8414	100	39	3844	0	Undefined		267	302.49	139.29	274	293.22	150.85	20	2	0	-7	28.49	0.06	11797
1	3	7	Block	129	4801	8414	100	39	3844	0	Undefined		241	260.74	124.38	269	293.8	200.47	7	2	0	-28	-8.26	-0.16	10169
1	4	7	905	130	5261	8414	100	39	3844	0	Undefined		479	509.51	182.27	260	343.86	1670.04	0	0	0	219	249.51	0.1	19871
1	5	7	Str	131	5701	8414	100	39	3844	0	Undefined		263	274.97	144.83	271	344.05	1236.92	0	0	0	-8	3.97	-0.06	10724
1	6	7	507	132	6151	8414	100	39	3844	0	Undefined		304	333.23	187.53	293	331.76	635.31	2	0	0	11	40.23	0	12996
1	7	7	Str	133	6601	8414	100	39	3844	0	Undefined		300	320.26	143.85	289	310.3	202.9	12	2	0	11	31.26	0.05	12490
1	8	7	436	134	7051	8414	100	39	3844	0	Undefined		282	271.18	102.86	267	285.6	199.71	2	0	0	15	4.18	-0.07	10576
1	9	7	404	135	7501	8414	100	39	3844	0	Undefined		238	263.1	114.44	256	272.94	133.52	12	2	0	-18	7.1	-0.07	10261
1	10	7	384	136	7951	8414	100	39	3844	0	Undefined		260	301	149.84	260	375.4	1995.39	0	0	0	0	41	-0.04	11739
1	11	7	368	137	8401	8414	100	39	3844	0	Undefined		285	331.82	154.4	260	285.82	380.54	10	0	0	25	71.82	0.12	12941
1	12	7	334	138	8851	8414	100	39	3844	0	Undefined		278	297.95	133.63	267	284.46	140.8	25	5	0	11	30.95	0.1	11620
1	13	7	160	139	9301	8414	100	39	3844	0	Undefined		296	313.33	156.18	278	293.14	142.6	20	5	0	18	35.33	0.14	12220
1	14	7	1235	140	9751	8414	100	39	3844	0	Undefined		333	327.18	142.38	289	307.83	148.9	12	7	0	44	38.18	0.13	12760
1	15	7	1218	141	10201	8414	100	39	3844	0	Undefined		289	317.85	118.16	289	306.53	147.43	10	7	0	0	28.85	0.08	12396
1	16	7	1202	142	10651	8414	100	39	3844	0	Undefined		293	326.13	142.32	296	326.57	560.31	0	0	0	-3	30.13	0	12719
1	17	7	1013	143	11101	8414	100	39	3844	0	Undefined		296	324.95	158.49	293	319.16	339.67	5	0	0	3	31.95	0.02	12673
1	18	7	78	144	11551	8414	100	39	3844	0	Undefined		326	315	146.16	293	314.78	216.48	10	0	0	33	22	0	12285
1	19	7	53	145	12001	8414	100	39	3844	0	Undefined		241	255.67	103.47	271	289.59	143.82	7	0	0	-30	-15.33	-0.24	9971
1	20	7	30	146	12451	8414	100	39	3844	0	Undefined		293	296.77	128.78	282	302.78	164.65	10	2	0	11	14.77	-0.04	11574
1	21	7	14	147	12901	8414	100	39	3844	0	Undefined		318	323.21	146.83	276	301.91	173.37	12	5	0	42	47.21	0.12	12605
1	1	8	8009	148	3901	8914	100	39	3844	0	Undefined		293	309.49	144.51	296	453.98	2684.63	0	0	0	-3	13.49	-0.05	12070
1	2	8	3401	149	4351	8914	100	39	3844	0	Undefined		311	303.38	114.44	274	288.27	159.97	12	0	0	37	29.38	0.09	11832
1	3	8	276	150	4801	8914	100	39	3844	0	Undefined		311	335.03	120.93	261.5	293.66	723.11	0	0	0	49.5	73.53	0.06	13066
1	4	8	260	151	5251	8914	100	39	3844	0	Undefined		300	310.74	101.73	256	285.57	722.2	0	0	0	44	54.74	0.03	12119
1	5	8	243	152	5701	8914	100	39	3844	0	Undefined		293	312.1	139.29	263	278.97	140.32	20	5	0	30	49.1	0.24	12172
1	6	8	225	153	6151	8914	100	39	3844	0	Undefined		274	311.26	137.51	267	283.12	143.02	23	2	0	7	44.26	0.2	12139
1	7	8	1606	154	6601	8914	100	39	3844	0	Undefined		256	286.21	134.03	267	314.84	983.61	0	0	0	-11	19.21	-0.03	11162
1	8	8	1412	155	7051	8914	100	39	3844	0	Undefined		307	289.82	112	267	283.48	138.82	12	2	0	40	22.82	0.05	11303
1	9	8	1308	156	7501	8914	100	39	3844	0	Undefined		285	309.67	134.59	267	279.41	131.01	25	7	0	18	42.67	0.23	12077
1	10	8	1251	157	7951	8914	100	39	3844	0	Undefined		263	274	114.3	267	289.26	194.07	10	0	0	-4	7	-0.08	10686
1	11	8	808	158	8401	8914	100	39	3844	0	Undefined		329	321.13	132.71	263	284.34	165.73	17	0	0	66	58.13	0.22	12524
1	12	8	133	159	8851	8914	100	39	3844	0	Undefined		351	348.33	132.49	271	286.96	137.84	28	5	0	80	77.33	0.45	13585
1	13	8	321	160	9301	8914	100	39	3844	0	Undefined		289	283.18	89.71	285	302.27	157.66	5	0	0	4	-1.82	-0.12	11044
1	14	8	300	161	9751	8914	100	39	3844	0	Undefined		296	320.49	166.15	293	311.95	148.17	15	5	0	3	27.49	0.06	12499
1	15	8	2215	162	10201	8914	100	39	3844	0	Undefined		315	357.64	131.85	293	420.63	2291.8	0	0	0	22	64.64	-0.03	13948
1	16	8	2106	163	10651	8914	100	39	3844	0	Undefined		359	345.38	140.22	300	448.99	2353.99	0	0	0	59	45.38	-0.04	13470
1	17	8	2003	164	11101	8914	100	39	3844	0	Undefined		256	298.08	139.52	300	326.13	350.29	0	0	0	-44	-1.92	-0.08	11625
1	18	8	1704	165	11551	8914	100	39	3844	0	Undefined		326	334.08	159.99	304	340.49	542.34	0	0	0	22	30.08	-0.01	13029
1	19	8	210	166	12001	8914	100	39	3844	0	Undefined		366	378.33	191.2	282	306.86	207.75	20	7	0	84	96.33	0.34	14755
1	20	8	194	167	12451	8914	100	39	3844	0	Undefined		318	311.15	137.38	282	306.73	192.39	7	2	0	36	29.15	0.02	12135
1	21	8	177	168	12901	8914	100	39	3844	0	Undefined		304	333.72	156.29	274	302.53	257.47	12	0	0	30	59.72	0.12	13015
2	1	1	102	169	13915	5424	100	38	3850	0	Undefined		305.5	317.92	144.11	296	362.56	1248.03	0	0	0	9.5	21.92	-0.04	12081
2	2	1	83	170	14365	5424	100	38	3850	0	Undefined		272.5	296	116.35	282	297.86	138.4	13	2	0	-9.5	14	-0.01	11248
2	3	1	909	171	14815	5424	100	38	3850	0	Undefined		415	408.16	141.05	293	309.65	147.53	42	10	0	122	115.16	0.67	15510
2	4	1	535	172	15265	5424	100	38	3850	0	Undefined		323.5	334.82	136.1	304	319.17	156.77	28	0	0	19.5	30.82	0.1	12723
2	5	1	528	173	15715	5424	100	38	3850	0	Undefined		300	334.71	156.14	300	325.71	423.4	2	0	0	0	34.71	0.02	12719
2	6	1	491	174	16165	5424	100	38	3850	0	Undefined		386	429.13	157.63	296	322.49	419.7	7	0	0	90	133.13	0.25	16307
2	7	1	438	175	16615	5424	100	38	3850	0	Undefined		336.5	369.11	156.24	307	321.24	143.08	21	7	0	29.5	62.11	0.33	14026
2	8	1	420	176	17065	5424	100	38	3850	0	Undefined		375	400.16	166.36	311	328.48	313.92	10	0	0	64	89.16	0.23	15206
2	9	1	389	177	17515	5424	100	38	3850	0	Undefined		282	302.84	125.58	307	320.13	137.13	18	2	0	-25	-4.16	-0.13	11508
2	10	1	372	178	17965	5424	100	38	3850	0	Undefined		358.5	381.16	148.43	318	339.17	219.13	15	0	0	40.5	63.16	0.19	14484
2	11	1	338	179	18415	5424	100	38	3850	0	Undefined		369.5	373	110.16	326	347.58	224.3	2	0	0	43.5	47	0.11	14174
2	12	1	322	180	18865	5424	100	38	3850	0	Undefined		337	365.5	131.79	329	367.66	843.59	0	0	0	8	36.5	0	13889
2	13	1	144	181	19315	5424	100	38	3850	0	Undefined		344	386	139.1	333	347.22	141.24	23	5	0	11	53	0.27	14668
2	14	1	1222	182	19765	5424	100	38	3850	0	Undefined		344	345.08	117.06	315	327.37	148.64	15	0	0	29	30.08	0.12	13113
2	15	1	1206	183	20215	5424	100	38	3850	0	Undefined		276	300.42	119.22	322	333.68	145.51	10	0	0	-46	-21.58	-0.23	11416
2	16	1	1017	184	20665	5424	100	38	3850	0	Undefined		280	303.29	123.74	322	339.49	171.98	10	0	0	-42	-18.71	-0.21	11525
2	17	1	1001	185	21115	5424	100	38	3850	0	Undefined		346	400.76	189.92	337	352.85	143.76	13	7	0	9	63.76	0.33	15229
2	18	1	57	186	21565	5424	100	38	3850	0	Undefined		342	375.79	124.59	348	359.52	136.22	23	5	0	-6	27.79	0.12	14280
2	19	1	38	187	22015	5424	100	38	3850	0	Undefined		450	493.58	171.73	359	370.14	137.96	44	21	0	91	134.58	0.89	18756
2	20	1	18	188	22465	5424	100	38	3850	0	Undefined		379	400.79	97.78	362	373.91	130.93	15	0	0	17	38.79	0.21	15230
2	21	1	1	189	22915	5424	100	33	2049	0	Undefined		2483	2463.45	1300.59	384	413.56	259	93	81	0	2099	2079.45	7.91	81294
2	1	2	3502	190	13915	5924	100	38	3850	0	Undefined		410	398.45	136.18	300	328.83	390.16	0	0	0	110	98.45	0.18	15141
2	2	2	2217	191	14365	5924	100	38	3850	0	Undefined		289	318.39	126.04	293	312.13	175.55	7	2	0	-4	25.39	0.04	12099
2	3	2	263	192	14815	5924	100	38	3850	0	Undefined		272.5	286.21	118.02	282	302.22	147.08	13	0	0	-9.5	4.21	-0.11	10876
2	4	2	247	193	15265	5924	100	38	3850	0	Undefined		270.5	294	135.96	282	299.57	146.44	15	2	0	-11.5	12	-0.04	11172
2	5	2	229	194	15715	5924	100	38	3850	0	Undefined		282	308.79	127.56	285	304.27	187.08	10	0	0	-3	23.79	0.02	11734
2	6	2	214	195	16165	5924	100	38	3850	0	Undefined		309	323.87	136.11	289	301.7	139.69	23	5	0	20	34.87	0.16	12307
2	7	2	1416	196	16615	5924	100	38	3850	0	Undefined		320.5	351.34	142.71	296	311.67	142.01	18	10	0	24.5	55.34	0.28	13351
2	8	2	1312	197	17065	5924	100	38	3850	0	Undefined		274	317.13	130.99	300	317.4	147.42	10	5	0	-26	17.13	0	12051
2	9	2	1255	198	17515	5924	100	38	3850	0	Undefined		281.5	305.82	114.76	307	320.71	142.78	13	2	0	-25.5	-1.18	-0.1	11621
2	10	2	1239	199	17965	5924	100	38	3850	0	Undefined		360.5	378.82	199.16	311	328.04	178.83	23	5	0	49.5	67.82	0.28	14395
2	11	2	137	200	18415	5924	100	38	3850	0	Undefined		393.5	437.21	166.63	326	345.97	287.79	10	0	0	67.5	111.21	0.32	16614
2	12	2	120	201	18865	5924	100	38	3850	0	Undefined		316.5	334.53	127.26	326	346.18	215.53	7	0	0	-9.5	8.53	-0.05	12712
2	13	2	304	202	19315	5924	100	38	3850	0	Undefined		311	325.32	119.85	326	339.39	139.02	15	2	0	-15	-0.68	-0.1	12362
2	14	2	288	203	19765	5924	100	38	3850	0	Undefined		333	380.13	182.93	307	321.5	135.2	36	15	0	26	73.13	0.43	14445
2	15	2	2203	204	20215	5924	100	38	3850	0	Undefined		282	287.66	114.58	311	324.81	133.98	10	0	0	-29	-23.34	-0.28	10931
2	16	2	2007	205	20665	5924	100	38	3850	0	Undefined		298	294.58	118.47	311	324.69	141.19	7	0	0	-13	-16.42	-0.21	11194
2	17	2	1801	206	21115	5924	100	38	3850	0	Undefined		366	353.47	137.9	318	334.93	135.55	26	0	0	48	35.47	0.14	13432
2	18	2	1610	207	21565	5924	100	38	3850	0	Undefined		291	304.84	105.01	329	344	133.56	10	0	0	-38	-24.16	-0.29	11584
2	19	2	198	208	22015	5924	100	38	3850	0	Undefined		439	448	130.66	337	349.21	132.36	42	10	0	102	111	0.75	17024
2	20	2	181	209	22465	5924	100	38	3850	0	Undefined		389.5	402.05	120.13	340	353.33	127.72	34	2	0	49.5	62.05	0.38	15278
2	21	2	165	210	22915	5924	100	33	2049	0	Undefined		333	361.76	153.44	348	358.3	125.81	18	9	0	-15	13.76	0.03	11938
2	1	3	106	211	13915	6424	100	38	3850	0	Undefined		351	350.18	155.72	304	318.46	152.25	18	5	0	47	46.18	0.21	13307
2	2	3	87	212	14365	6424	100	38	3850	0	Undefined		298	324.87	163.63	289	307.84	141.2	15	5	0	9	35.87	0.12	12345
2	3	3	913	213	14815	6424	100	38	3850	0	Undefined		420.5	414	179.4	278	299.74	154.31	42	5	0	142.5	136	0.74	15732
2	4	3	630	214	15265	6424	100	38	3850	0	Undefined		333	369.16	202.08	274	293.35	151.82	28	10	0	59	95.16	0.5	14028
2	5	3	534	215	15715	6424	100	38	3850	0	Undefined		260	286.58	159.92	271	290.5	159.61	23	2	0	-11	15.58	-0.02	10890
2	6	3	496	216	16165	6424	100	38	3850	0	Undefined		331	342.11	149.67	274	293.52	161.16	23	2	0	57	68.11	0.3	13000
2	7	3	442	217	16615	6424	100	38	3850	0	Undefined		274.5	298.68	145.32	285	302.5	145.62	18	5	0	-10.5	13.68	-0.03	11350
2	8	3	428	218	17065	6424	100	38	3850	0	Undefined		282	314.58	156.85	289	304.2	143.45	18	7	0	-7	25.58	0.07	11954
2	9	3	395	219	17515	6424	100	38	3850	0	Undefined		333	356.53	166.82	289	302.38	138.56	28	5	0	44	67.53	0.39	13548
2	10	3	376	220	17965	6424	100	38	3850	0	Undefined		256	290.42	139.39	289	310.15	175.97	10	0	0	-33	1.42	-0.11	11036
2	11	3	359	221	18415	6424	100	38	3850	0	Undefined		261.5	313.63	156.59	300	320.06	166.67	15	2	0	-38.5	13.63	-0.04	11918
2	12	3	326	222	18865	6424	100	38	3850	0	Undefined		375	373.97	130.35	300	315.12	142.04	34	10	0	75	73.97	0.41	14211
2	13	3	151	223	19315	6424	100	38	3850	0	Undefined		357	337.18	138.7	311	326.95	135.83	18	5	0	46	26.18	0.08	12813
2	14	3	1227	224	19765	6424	100	38	3850	0	Undefined		293	306.97	123.77	318	335.37	139.8	10	2	0	-25	-11.03	-0.2	11665
2	15	3	1211	225	20215	6424	100	38	3850	0	Undefined		373.5	377.82	110.81	318	331.16	134.31	28	2	0	55.5	59.82	0.35	14357
2	16	3	1022	226	20665	6424	100	38	3850	0	Undefined		325.5	345.18	133.58	311	324.45	132.87	13	10	0	14.5	34.18	0.16	13117
2	17	3	1006	227	21115	6424	100	38	3850	0	Undefined		327.5	334.5	130.33	315	327.57	135.21	18	2	0	12.5	19.5	0.05	12711
2	18	3	71	228	21565	6424	100	38	3850	0	Undefined		409.5	393.66	133.46	315	328.12	129.74	34	7	0	94.5	78.66	0.51	14959
2	19	3	46	229	22015	6424	100	38	3850	0	Undefined		315	302.37	90.95	326	338.63	129.89	5	0	0	-11	-23.63	-0.28	11490
2	20	3	23	230	22465	6424	100	38	3850	0	Undefined		351.5	350.61	98.19	318	330.85	130.23	21	0	0	33.5	32.61	0.15	13323
2	21	3	6	231	22915	6424	100	33	2049	0	Undefined		373	374.24	144.87	326	337.78	121.04	21	9	0	47	48.24	0.3	12350
2	1	4	8001	232	13915	6924	100	38	3850	0	Undefined		353.5	358.21	130.73	285	299.24	142.89	28	7	0	68.5	73.21	0.41	13612
2	2	4	2221	233	14365	6924	100	38	3850	0	Undefined		291	311.18	157.97	282	314.96	717.87	0	0	0	9	29.18	-0.01	11825
2	3	4	268	234	14815	6924	100	38	3850	0	Undefined		325.5	348.66	155.47	282	318.25	719.75	0	0	0	43.5	66.66	0.04	13249
2	4	4	251	235	15265	6924	100	38	3850	0	Undefined		355	355.42	127.53	267	288.16	163.09	23	5	0	88	88.42	0.41	13506
2	5	4	234	236	15715	6924	100	38	3850	0	Undefined		243	255.68	130.17	256	278.26	155.36	7	2	0	-13	-0.32	-0.15	9716
2	6	4	215	237	16165	6924	100	38	3850	0	Undefined		329.5	367.84	249.21	263	283.08	148.05	28	10	0	66.5	104.84	0.57	13978
2	7	4	1502	238	16615	6924	100	38	3850	0	Undefined		342	384.21	175.72	278	294.44	135.5	34	18	0	64	106.21	0.66	14600
2	8	4	1404	239	17065	6924	100	38	3850	0	Undefined		329	346.53	142.1	282	296.58	138.46	34	5	0	47	64.53	0.36	13168
2	9	4	1259	240	17515	6924	100	38	3850	0	Undefined		307	307.03	113.85	285	319.15	670.16	0	0	0	22	22.03	-0.02	11667
2	10	4	1243	241	17965	6924	100	38	3850	0	Undefined		287	316.55	149.84	282	301.61	137.1	28	5	0	5	34.55	0.11	12029
2	11	4	142	242	18415	6924	100	38	3850	0	Undefined		373	376.16	141.86	293	308.08	136.4	34	13	0	80	83.16	0.5	14294
2	12	4	125	243	18865	6924	100	38	3850	0	Undefined		294.5	347.03	158.95	300	314.26	149.01	21	13	0	-5.5	47.03	0.22	13187
2	13	4	309	244	19315	6924	100	38	3850	0	Undefined		272.5	294.76	121.78	307	323.93	143.88	15	0	0	-34.5	-12.24	-0.2	11201
2	14	4	293	245	19765	6924	100	38	3850	0	Undefined		322	368.76	151.03	318	331.16	138.15	28	5	0	4	50.76	0.27	14013
2	15	4	2208	246	20215	6924	100	38	3850	0	Undefined		335	324.61	113.77	329	342.78	137.75	7	2	0	6	-4.39	-0.13	12335
2	16	4	2012	247	20665	6924	100	38	3850	0	Undefined		329.5	318.61	128.97	318	329.16	131.11	13	2	0	11.5	0.61	-0.08	12107
2	17	4	1806	248	21115	6924	100	38	3850	0	Undefined		344	354.95	128.36	318	330.46	132.24	23	2	0	26	36.95	0.19	13488
2	18	4	1615	249	21565	6924	100	38	3850	0	Undefined		329	326.55	132.83	315	329.1	133.1	13	2	0	14	11.55	-0.02	12409
2	19	4	203	250	22015	6924	100	38	3850	0	Undefined		402	409.92	136.35	322	334.99	128.71	31	15	0	80	87.92	0.58	15577
2	20	4	187	251	22465	6924	100	38	3850	0	Undefined		291	309.24	122.28	322	335.32	133.61	15	2	0	-31	-12.76	-0.2	11751
2	21	4	170	252	22915	6924	100	33	2049	0	Undefined		388	397.97	102.39	337	348.4	126.99	21	6	0	51	60.97	0.39	13133
2	1	5	112	253	13915	7424	100	38	3850	0	Undefined		371.5	400.45	201.54	274	293.62	144.99	36	10	0	97.5	126.45	0.74	15217
2	2	5	93	254	14365	7424	100	38	3850	0	Undefined		338.5	335.79	148.27	271	288.97	143.07	21	5	0	67.5	64.79	0.33	12760
2	3	5	917	255	14815	7424	100	38	3850	0	Undefined		325.5	335.74	150.97	282	299.77	151.29	21	7	0	43.5	53.74	0.24	12758
2	4	5	901	256	15265	7424	100	38	3850	0	Undefined		338.5	351.29	139.2	278	319.82	693.58	0	0	0	60.5	73.29	0.05	13349
2	5	5	539	257	15715	7424	100	38	3850	0	Undefined		320	333.03	185.31	267	304.72	692.44	2	0	0	53	66.03	0.04	12655
2	6	5	501	258	16165	7424	100	38	3850	0	Undefined		256	264.74	119.91	260	289.89	377.38	0	0	0	-4	4.74	-0.07	10060
2	7	5	482	259	16615	7424	100	38	3850	0	Undefined		351.5	369.5	141.73	278	301.14	296.56	10	0	0	73.5	91.5	0.23	14041
2	8	5	433	260	17065	7424	100	38	3850	0	Undefined		331	339.47	139.69	274	289.46	134.42	28	7	0	57	65.47	0.37	12900
2	9	5	399	261	17515	7424	100	38	3850	0	Undefined		252	272.18	138.19	282	301.41	303.31	0	0	0	-30	-9.82	-0.1	10343
2	10	5	380	262	17965	7424	100	38	3850	0	Undefined		335	352.03	123.77	282	297.34	137.29	34	5	0	53	70.03	0.4	13377
2	11	5	363	263	18415	7424	100	38	3850	0	Undefined		359	374.42	133.45	293	310.13	146.36	23	7	0	66	81.42	0.44	14228
2	12	5	330	264	18865	7424	100	38	3850	0	Undefined		287.5	304.71	129.12	289	312.43	458.59	0	0	0	-1.5	15.71	-0.02	11579
2	13	5	154	265	19315	7424	100	38	3850	0	Undefined		305.5	311.03	117.99	293	313.22	138.61	18	0	0	12.5	18.03	-0.02	11819
2	14	5	1231	266	19765	7424	100	38	3850	0	Undefined		305.5	322.26	126.77	302	321.25	148.27	18	0	0	3.5	20.26	0.01	12246
2	15	5	1214	267	20215	7424	100	38	3850	0	Undefined		309.5	330.66	111.74	329	347.03	159.76	7	0	0	-19.5	1.66	-0.1	12565
2	16	5	1025	268	20665	7424	100	38	3850	0	Undefined		337	309.03	107.79	318	333.88	152.11	7	0	0	19	-8.97	-0.16	11743
2	17	5	1009	269	21115	7424	100	38	3850	0	Undefined		335	365.34	142.6	318	335.26	158.73	15	5	0	17	47.34	0.19	13883
2	18	5	74	270	21565	7424	100	38	3850	0	Undefined		315	352.58	140.86	311	325.45	129.46	23	7	0	4	41.58	0.21	13398
2	19	5	49	271	22015	7424	100	38	3850	0	Undefined		389.5	427.82	168.19	326	367.05	1019.8	0	0	0	63.5	101.82	0.06	16257
2	20	5	26	272	22465	7424	100	38	3850	0	Undefined		329	330.82	92.88	318	332.42	131.48	15	0	0	11	12.82	-0.01	12571
2	21	5	10	273	22915	7424	100	33	2049	0	Undefined		381	376.88	120.11	337	349.57	138.59	18	6	0	44	39.88	0.2	12437
2	1	6	8005	274	13915	7924	100	38	3850	0	Undefined		378.5	411.92	186.44	271	290.49	144.55	47	15	0	107.5	140.92	0.84	15653
2	2	6	3001	275	14365	7924	100	38	3850	0	Undefined		257.5	272.5	133.73	272.5	291.28	146.16	15	2	0	-15	0	-0.13	10355
2	3	6	272	276	14815	7924	100	38	3850	0	Undefined		344	348.42	143.44	274	291.38	141.76	39	7	0	70	74.42	0.4	13240
2	4	6	255	277	15265	7924	100	38	3850	0	Undefined		258	291.71	137.33	278	295.85	148.26	23	0	0	-20	13.71	-0.03	11085
2	5	6	239	278	15715	7924	100	38	3850	0	Undefined		333	365.66	186.98	271	287.09	150.19	26	10	0	62	94.66	0.52	13895
2	6	6	220	279	16165	7924	100	38	3850	0	Undefined		302	316.97	133.71	271	291.88	274.65	2	0	0	31	45.97	0.09	12045
2	7	6	1602	280	16615	7924	100	38	3850	0	Undefined		291	303.58	142.02	278	297.45	158.01	15	2	0	13	25.58	0.04	11536
2	8	6	1408	281	17065	7924	100	38	3850	0	Undefined		307	351.68	156.32	271	289.2	154.2	28	7	0	36	80.68	0.41	13364
2	9	6	1304	282	17515	7924	100	38	3850	0	Undefined		314.5	330.39	140.41	278	305.37	558.04	0	0	0	36.5	52.39	0.04	12555
2	10	6	1247	283	17965	7924	100	38	3850	0	Undefined		327.5	333.58	145.89	282	296.95	133.51	28	5	0	45.5	51.58	0.27	12676
2	11	6	804	284	18415	7924	100	38	3850	0	Undefined		333	340.74	133.69	304	320.01	156.16	18	0	0	29	36.74	0.13	12948
2	12	6	129	285	18865	7924	100	38	3850	0	Undefined		377	350.63	113.44	293	312.19	152.38	13	2	0	84	57.63	0.25	13324
2	13	6	316	286	19315	7924	100	38	3850	0	Undefined		353.5	324.95	112.19	300	315.46	139.29	13	0	0	53.5	24.95	0.07	12348
2	14	6	296	287	19765	7924	100	38	3850	0	Undefined		265	288.84	130.24	300	316.04	143.94	15	5	0	-35	-11.16	-0.19	10976
2	15	6	2211	288	20215	7924	100	38	3850	0	Undefined		311	319.82	156.05	322	336.87	142.74	18	5	0	-11	-2.18	-0.12	12153
2	16	6	2102	289	20665	7924	100	38	3850	0	Undefined		289	310.47	135.51	311	325.8	135.86	15	2	0	-22	-0.53	-0.11	11798
2	17	6	1809	290	21115	7924	100	38	3850	0	Undefined		397	423.34	136.43	326	343.93	184.37	26	2	0	71	97.34	0.43	16087
2	18	6	1618	291	21565	7924	100	38	3850	0	Undefined		300	307.55	125.54	315	363.39	1207.66	0	0	0	-15	-7.45	-0.05	11687
2	19	6	206	292	22015	7924	100	38	3850	0	Undefined		435.5	405.84	152.36	333	442.36	2167.24	0	0	0	102.5	72.84	-0.02	15422
2	20	6	190	293	22465	7924	100	38	3850	0	Undefined		278	319.79	124.56	322	332.48	124.27	21	5	0	-44	-2.21	-0.1	12152
2	21	6	173	294	22915	7924	100	33	2049	0	Undefined		370	398.33	124.88	348	356.5	132.31	18	9	0	22	50.33	0.32	13145
2	1	7	116	295	13915	8424	100	38	3850	0	Undefined		269	270.97	117.84	271	292.32	148.25	13	0	0	-2	-0.03	-0.14	10297
2	2	7	98	296	14365	8424	100	38	3850	0	Undefined		302	333.03	184.92	274	294.66	159.25	28	10	0	28	59.03	0.24	12655
2	3	7	Block	297	14815	8424	100	38	3850	0	Undefined		300	313.34	127.37	278	293.11	149.32	15	2	0	22	35.34	0.14	11907
2	4	7	905	298	15265	8424	100	38	3850	0	Undefined		520	537.76	190.04	282	297.94	141.74	71	39	0	238	255.76	1.69	20435
2	5	7	Str	299	15715	8424	100	38	3850	0	Undefined		265	301.87	136.71	271	289.49	141.51	21	2	0	-6	30.87	0.09	11471
2	6	7	507	300	16165	8424	100	38	3850	0	Undefined		318	317.5	149.3	271	289.43	137.82	21	7	0	47	46.5	0.2	12065
2	7	7	Str	301	16615	8424	100	38	3850	0	Undefined		340	362.45	195.44	285	299.99	140.88	18	7	0	55	77.45	0.44	13773
2	8	7	436	302	17065	8424	100	38	3850	0	Undefined		298	331.32	163.19	274	292.74	160.21	13	2	0	24	57.32	0.24	12590
2	9	7	404	303	17515	8424	100	38	3850	0	Undefined		337	340.26	119.65	274	302.71	558.42	0	0	0	63	66.26	0.07	12930
2	10	7	384	304	17965	8424	100	38	3850	0	Undefined		267	321.45	117.07	278	298.09	174.57	18	0	0	-11	43.45	0.13	12215
2	11	7	368	305	18415	8424	100	38	3850	0	Undefined		316.5	336.87	119.9	307	387.56	1686.27	0	0	0	9.5	29.87	-0.03	12801
2	12	7	334	306	18865	8424	100	38	3850	0	Undefined		396.5	397.18	161.9	296	375.14	1682.7	0	0	0	100.5	101.18	0.01	15093
2	13	7	160	307	19315	8424	100	38	3850	0	Undefined		371.5	358.03	139.31	307	321.04	137.65	21	5	0	64.5	51.03	0.27	13605
2	14	7	1235	308	19765	8424	100	38	3850	0	Undefined		331.5	351.39	133.39	307	321.94	140.31	13	2	0	24.5	44.39	0.21	13353
2	15	7	1218	309	20215	8424	100	38	3850	0	Undefined		369.5	374.08	145.18	307	324.81	134.76	31	7	0	62.5	67.08	0.37	14215
2	16	7	1202	310	20665	8424	100	38	3850	0	Undefined		259.5	278.97	117.84	296	313.12	132.97	13	0	0	-36.5	-17.03	-0.26	10601
2	17	7	1013	311	21115	8424	100	38	3850	0	Undefined		296.5	330.37	116.54	322	337.19	136.52	21	0	0	-25.5	8.37	-0.05	12554
2	18	7	78	312	21565	8424	100	38	3850	0	Undefined		325.5	358.5	155.04	315	331.56	140.04	26	5	0	10.5	43.5	0.19	13623
2	19	7	53	313	22015	8424	100	38	3850	0	Undefined		320	342.92	94.3	333	344.95	134.79	7	0	0	-13	9.92	-0.02	13031
2	20	7	30	314	22465	8424	100	38	3850	0	Undefined		307.5	329.29	127.1	329	349.4	636.67	0	0	0	-21.5	0.29	-0.03	12513
2	21	7	14	315	22915	8424	100	33	2049	0	Undefined		326	331.36	109.79	355	365.79	181.67	3	0	0	-29	-23.64	-0.19	10935
2	1	8	8009	316	13915	8924	100	38	3850	0	Undefined		326	315.26	133.59	263	285.17	148.98	23	2	0	63	52.26	0.2	11980
2	2	8	3401	317	14365	8924	100	38	3850	0	Undefined		237.5	246.89	116.47	263	282.93	142.35	13	0	0	-25.5	-16.11	-0.25	9382
2	3	8	276	318	14815	8924	100	38	3850	0	Undefined		283.5	324.11	148.4	267	284.56	135.25	28	10	0	16.5	57.11	0.29	12316
2	4	8	260	319	15265	8924	100	38	3850	0	Undefined		338.5	359.82	162.88	263	280.47	146.55	31	15	0	75.5	96.82	0.54	13673
2	5	8	243	320	15715	8924	100	38	3850	0	Undefined		272.5	293.61	150.17	263	278.98	139.39	15	7	0	9.5	30.61	0.1	11157
2	6	8	225	321	16165	8924	100	38	3850	0	Undefined		281.5	301.47	122.41	267	284.92	145.62	21	2	0	14.5	34.47	0.11	11456
2	7	8	1606	322	16615	8924	100	38	3850	0	Undefined		344	384.58	198.18	272.5	292.29	156.43	31	10	0	71.5	112.08	0.59	14614
2	8	8	1412	323	17065	8924	100	38	3850	0	Undefined		335	342.34	107.9	267	282.32	136.4	34	0	0	68	75.34	0.44	13009
2	9	8	1308	324	17515	8924	100	38	3850	0	Undefined		282	290.11	140	267	280.8	133.05	15	5	0	15	23.11	0.07	11024
2	10	8	1251	325	17965	8924	100	38	3850	0	Undefined		307.5	291.45	121.28	274	290.02	146.06	13	2	0	33.5	17.45	0.01	11075
2	11	8	808	326	18415	8924	100	38	3850	0	Undefined		362.5	366.74	124.15	285	300.81	137.32	26	10	0	77.5	81.74	0.48	13936
2	12	8	133	327	18865	8924	100	38	3850	0	Undefined		318	307.92	124.59	289	305.04	141.06	13	2	0	29	18.92	0.02	11701
2	13	8	321	328	19315	8924	100	38	3850	0	Undefined		289	287.47	95.5	300	312.5	134.52	7	0	0	-11	-12.53	-0.19	10924
2	14	8	300	329	19765	8924	100	38	3850	0	Undefined		369.5	374.47	134.55	293	309.27	140.09	28	7	0	76.5	81.47	0.47	14230
2	15	8	2215	330	20215	8924	100	38	3850	0	Undefined		322	346.24	165.85	304	321	149.85	13	5	0	18	42.24	0.17	13157
2	16	8	2106	331	20665	8924	100	38	3850	0	Undefined		282	270.82	109.16	293	309.23	149.29	5	0	0	-11	-22.18	-0.26	10291
2	17	8	2003	332	21115	8924	100	38	3850	0	Undefined		342	326.84	117.33	307	319.6	132.29	10	2	0	35	19.84	0.05	12420
2	18	8	1704	333	21565	8924	100	38	3850	0	Undefined		283.5	304.24	97.34	307	321.93	141.12	2	2	0	-23.5	-2.76	-0.13	11561
2	19	8	210	334	22015	8924	100	38	3850	0	Undefined		375	383.26	127.16	311	324.55	128.48	31	10	0	64	72.26	0.46	14564
2	20	8	194	335	22465	8924	100	38	3850	0	Undefined		320	318.66	87.32	315	341.26	637.08	0	0	0	5	3.66	-0.04	12109
2	21	8	177	336	22915	8924	100	33	2049	0	Undefined		373	360.58	106.73	329	342.31	129.05	15	3	0	44	31.58	0.14	11899
3	1	1	103	337	3951	9999	100	39	3835	0	Undefined		271	301.44	113.44	296	311.14	137.45	10	2	0	-25	5.44	-0.07	11756
3	2	1	84	338	4401	9999	100	39	3835	0	Undefined		311	318	99.71	289	312.5	252.14	0	0	0	22	29	0.02	12402
3	3	1	910	339	4851	9999	100	39	3835	0	Undefined		344	360.87	123.73	300	322.86	256.6	7	0	0	44	60.87	0.15	14074
3	4	1	625	340	5301	9999	100	39	3835	0	Undefined		296	306.77	151.59	267	282.53	127.08	20	5	0	29	39.77	0.19	11964
3	5	1	529	341	5751	9999	100	39	3835	0	Undefined		234	281.64	207.2	249	260.75	125.54	15	5	0	-15	32.64	0.17	10984
3	6	1	492	342	6201	9999	100	39	3835	0	Undefined		326	359.54	136.38	252	268.49	145.25	38	12	0	74	107.54	0.63	14022
3	7	1	439	343	6651	9999	100	39	3835	0	Undefined		256	265.67	96.98	252	273.2	175.45	7	0	0	4	13.67	-0.04	10361
3	8	1	423	344	7101	9999	100	39	3835	0	Undefined		267	280.26	135.95	260	275.27	137.78	23	7	0	7	20.26	0.04	10930
3	9	1	390	345	7551	9999	100	39	3835	0	Undefined		322	333.69	142.86	267	284.98	162.14	23	5	0	55	66.69	0.3	13014
3	10	1	373	346	8001	9999	100	39	3835	0	Undefined		300	320.44	158.68	282	297.98	160.78	17	5	0	18	38.44	0.14	12497
3	11	1	339	347	8451	9999	100	39	3835	0	Undefined		311	347.54	131.27	274	293.56	139.84	33	5	0	37	73.54	0.39	13554
3	12	1	323	348	8901	9999	100	39	3835	0	Undefined		318	305.03	121.65	282	299.74	140.66	15	5	0	36	23.03	0.04	11896
3	13	1	145	349	9351	9999	100	39	3835	0	Undefined		373	383.26	148.69	282	321.8	608.42	0	0	0	91	101.26	0.1	14947
3	14	1	1223	350	9801	9999	100	39	3835	0	Undefined		370	356.18	145.32	300	323.79	209.66	12	2	0	70	56.18	0.15	13891
3	15	1	1207	351	10251	9999	100	39	3835	0	Undefined		263	284.13	144.24	289	310.8	245.84	7	0	0	-26	-4.87	-0.11	11081
3	16	1	1018	352	10701	9999	100	39	3835	0	Undefined		307	314.59	126.56	293	315.75	180.06	10	0	0	14	21.59	-0.01	12269
3	17	1	1002	353	11151	9999	100	39	3835	0	Undefined		329	363.41	207.16	293	333.88	652.81	2	0	0	36	70.41	0.05	14173
3	18	1	58	354	11601	9999	100	39	3835	0	Undefined		421	425.21	159.9	311	376.87	854.18	0	0	0	110	114.21	0.06	16583
3	19	1	41	355	12051	9999	100	39	3835	0	Undefined		304	330.23	119.12	289	307.18	176.66	10	2	0	15	41.23	0.13	12879
3	20	1	19	356	12501	9999	100	39	3835	0	Undefined		377	357.28	160.16	285	304.64	197.51	17	5	0	92	72.28	0.27	13934
3	21	1	2	357	12951	9999	100	39	3835	0	Undefined		274	323.56	203	263	289.6	280.29	7	5	0	11	60.56	0.12	12619
3	1	2	9001	358	3951	10499	100	39	3835	0	Undefined		311	309.15	107.67	293	369.06	1652.83	0	0	0	18	16.15	-0.04	12057
3	2	2	2218	359	4401	10499	100	39	3835	0	Undefined		351	372.15	149.72	296	412.56	1657.91	0	0	0	55	76.15	-0.02	14514
3	3	2	264	360	4851	10499	100	39	3835	0	Undefined		293	316.62	109.9	293	311.08	163.76	10	2	0	0	23.62	0.03	12348
3	4	2	248	361	5301	10499	100	39	3835	0	Undefined		282	311.95	140.03	274	291.01	244.74	7	0	0	8	37.95	0.09	12166
3	5	2	231	362	5751	10499	100	39	3835	0	Undefined		289	306.15	128.67	256	272.33	244.12	7	0	0	33	50.15	0.14	11940
3	6	2	850	363	6201	10499	100	39	3835	0	Undefined		260	263.13	129.95	252	267.19	140.95	12	5	0	8	11.13	-0.03	10262
3	7	2	1417	364	6651	10499	100	39	3835	0	Undefined		249	290.95	204.24	252	270.08	143.94	23	7	0	-3	38.95	0.14	11347
3	8	2	1401	365	7101	10499	100	39	3835	0	Undefined		304	292.62	123.65	260	274.37	131.56	12	5	0	44	32.62	0.14	11412
3	9	2	1256	366	7551	10499	100	39	3835	0	Undefined		326	321.33	118.95	267	289.79	283.87	5	0	0	59	54.33	0.11	12532
3	10	2	1240	367	8001	10499	100	39	3835	0	Undefined		271	285.13	133.11	289	303.91	141.78	15	2	0	-18	-3.87	-0.13	11120
3	11	2	138	368	8451	10499	100	39	3835	0	Undefined		329	340.92	161.08	278	300.2	153.56	23	7	0	51	62.92	0.27	13296
3	12	2	121	369	8901	10499	100	39	3835	0	Undefined		417	676.59	1667.51	278	298.05	154.52	41	15	0	139	398.59	2.45	26387
3	13	2	305	370	9351	10499	100	39	3835	0	Undefined		318	323.33	132.41	285	318.89	592.82	0	0	0	33	38.33	0.01	12610
3	14	2	289	371	9801	10499	100	39	3835	0	Undefined		285	322.44	154.37	307	336.7	512.39	0	0	0	-22	15.44	-0.03	12575
3	15	2	2204	372	10251	10499	100	39	3835	0	Undefined		285	303.08	161.45	293	325.92	448.53	0	0	0	-8	10.08	-0.05	11820
3	16	2	2008	373	10701	10499	100	39	3835	0	Undefined		304	341.95	139.92	296	315.7	171.04	25	2	0	8	45.95	0.15	13336
3	17	2	1802	374	11151	10499	100	39	3835	0	Undefined		260	299.44	144.43	293	317.23	210.68	10	0	0	-33	6.44	-0.08	11678
3	18	2	1611	375	11601	10499	100	39	3835	0	Undefined		446	437.31	125.63	315	347.08	496.17	0	0	0	131	122.31	0.18	17055
3	19	2	199	376	12051	10499	100	39	3835	0	Undefined		377	386.15	159.09	285	303.45	151.31	28	12	0	92	101.15	0.55	15060
3	20	2	182	377	12501	10499	100	39	3835	0	Undefined		315	333.62	148.01	293	311.1	207.08	15	0	0	22	40.62	0.11	13011
3	21	2	166	378	12951	10499	100	39	3835	0	Undefined		245	284.74	115.46	274	293.59	153.16	10	2	0	-29	10.74	-0.06	11105
3	1	3	107	379	3951	10999	100	39	3835	0	Undefined		326	352.46	126.09	285	368.96	1727.16	0	0	0	41	67.46	-0.01	13746
3	2	3	88	380	4401	10999	100	39	3835	0	Undefined		377	409.03	415.96	293	474.15	2351.72	2	0	0	84	116.03	-0.03	15952
3	3	3	914	381	4851	10999	100	39	3835	0	Undefined		304	298.49	122.74	289	305.74	207.01	7	0	0	15	9.49	-0.04	11641
3	4	3	631	382	5301	10999	100	39	3835	0	Undefined		333	340.31	128.34	271	285.71	129.09	35	2	0	62	69.31	0.42	13272
3	5	3	536	383	5751	10999	100	39	3835	0	Undefined		263	280.38	123.59	267	281.12	133.25	12	7	0	-4	13.38	-0.01	10935
3	6	3	497	384	6201	10999	100	39	3835	0	Undefined		274	289.36	137.05	260	276.21	130.62	23	5	0	14	29.36	0.1	11285
3	7	3	479	385	6651	10999	100	39	3835	0	Undefined		289	323.87	157.96	249	266.62	132.46	25	15	0	40	74.87	0.43	12631
3	8	3	429	386	7101	10999	100	39	3835	0	Undefined		267	283.85	108.97	245	266.81	139.37	17	2	0	22	38.85	0.12	11070
3	9	3	396	387	7551	10999	100	39	3835	0	Undefined		245	261.77	131.4	256	274.11	142.21	12	7	0	-11	5.77	-0.09	10209
3	10	3	377	388	8001	10999	100	39	3835	0	Undefined		278	299.79	118.71	278	292.7	142.05	20	0	0	0	21.79	0.05	11692
3	11	3	360	389	8451	10999	100	39	3835	0	Undefined		370	401.79	173.59	274	294.68	166.01	28	12	0	96	127.79	0.65	15670
3	12	3	327	390	8901	10999	100	39	3835	0	Undefined		359	366.51	151.83	282	298.18	143.84	33	10	0	77	84.51	0.48	14294
3	13	3	151	391	9351	10999	100	39	3835	0	Undefined		296	311.59	155.02	282	299.59	143.59	17	5	0	14	29.59	0.08	12152
3	14	3	1227	392	9801	10999	100	39	3835	0	Undefined		417	444.67	203.89	304	325.73	167.55	35	15	0	113	140.67	0.71	17342
3	15	3	1211	393	10251	10999	100	39	3835	0	Undefined		245	295.59	170.32	285	317.21	441.71	5	0	0	-40	10.59	-0.05	11528
3	16	3	1022	394	10701	10999	100	39	3835	0	Undefined		289	298.18	113.29	285	307.74	186.41	5	0	0	4	13.18	-0.05	11629
3	17	3	1006	395	11151	10999	100	39	3835	0	Undefined		337	354.38	153.67	282	314.1	592.02	2	0	0	55	72.38	0.07	13821
3	18	3	71	396	11601	10999	100	39	3835	0	Undefined		282	321.77	137.94	293	315.06	192.82	15	0	0	-11	28.77	0.03	12549
3	19	3	46	397	12051	10999	100	39	3835	0	Undefined		219	259.54	140.28	278	298.09	173.73	7	0	0	-59	-18.46	-0.22	10122
3	20	3	23	398	12501	10999	100	39	3835	0	Undefined		293	310.92	151.46	282	299.58	160.97	20	2	0	11	28.92	0.07	12126
3	21	3	6	399	12951	10999	100	39	3835	0	Undefined		402	462.44	266.6	271	313.52	776.22	2	0	0	131	191.44	0.19	18035
3	1	4	8002	400	3951	11499	100	39	3835	0	Undefined		307	324.36	141.41	289	311.98	456.77	0	0	0	18	35.36	0.03	12650
3	2	4	2501	401	4401	11499	100	39	3835	0	Undefined		326	351.51	135.68	289	316.85	463.77	0	0	0	37	62.51	0.07	13709
3	3	4	269	402	4851	11499	100	39	3835	0	Undefined		296	317.15	123.98	282	299.41	145.9	20	2	0	14	35.15	0.12	12369
3	4	4	252	403	5301	11499	100	39	3835	0	Undefined		307	350.33	180.86	271	286.56	131.12	30	7	0	36	79.33	0.49	13663
3	5	4	235	404	5751	11499	100	39	3835	0	Undefined		271	303.97	157.05	274	288.7	152.07	23	5	0	-3	29.97	0.1	11855
3	6	4	216	405	6201	11499	100	39	3835	0	Undefined		340	347.31	131.05	278	295.84	134.65	33	5	0	62	69.31	0.38	13545
3	7	4	1503	406	6651	11499	100	39	3835	0	Undefined		304	323.51	155.34	263	281.19	145.39	23	12	0	41	60.51	0.29	12617
3	8	4	1405	407	7101	11499	100	39	3835	0	Undefined		296	312.54	143.81	249	266.75	131.51	33	5	0	47	63.54	0.35	12189
3	9	4	1301	408	7551	11499	100	39	3835	0	Undefined		293	298.62	142.38	252	269.78	135.85	25	5	0	41	46.62	0.21	11646
3	10	4	1244	409	8001	11499	100	39	3835	0	Undefined		278	302.85	141.08	274	291.19	158.43	15	5	0	4	28.85	0.07	11811
3	11	4	800	410	8451	11499	100	39	3835	0	Undefined		351	345.97	147.62	260	279.14	185.16	25	2	0	91	85.97	0.36	13493
3	12	4	126	411	8901	11499	100	39	3835	0	Undefined		340	343.74	138.74	271	289.37	181.53	17	2	0	69	72.74	0.3	13406
3	13	4	309	412	9351	11499	100	39	3835	0	Undefined		223	249.64	139.88	274	293.27	154.16	12	2	0	-51	-24.36	-0.28	9736
3	14	4	293	413	9801	11499	100	39	3835	0	Undefined		355	351.13	155.94	304	326.79	167.01	17	2	0	51	47.13	0.15	13694
3	15	4	2208	414	10251	11499	100	39	3835	0	Undefined		256	263.54	75.85	274	294.78	271.98	0	0	0	-18	-10.46	-0.11	10278
3	16	4	2012	415	10701	11499	100	39	3835	0	Undefined		318	335.79	123.72	274	299.12	238.71	5	2	0	44	61.79	0.15	13096
3	17	4	1806	416	11151	11499	100	39	3835	0	Undefined		282	284.18	163.16	267	287.66	181.75	12	2	0	15	17.18	-0.02	11083
3	18	4	1615	417	11601	11499	100	39	3835	0	Undefined		351	360.46	135.73	282	306.07	303.35	2	0	0	69	78.46	0.18	14058
3	19	4	203	418	12051	11499	100	39	3835	0	Undefined		245	278.54	175.28	256	286.23	292.31	7	2	0	-11	22.54	-0.03	10863
3	20	4	187	419	12501	11499	100	39	3835	0	Undefined		307	311.77	138.07	263	281.04	147.47	30	2	0	44	48.77	0.21	12159
3	21	4	170	420	12951	11499	100	39	3835	0	Undefined		267	287.85	160.21	263	283.43	145.03	15	10	0	4	24.85	0.03	11226
3	1	5	113	421	3951	11999	100	39	3835	0	Undefined		293	302.54	130.63	282	301.46	161.41	12	2	0	11	20.54	0.01	11799
3	2	5	94	422	4401	11999	100	39	3835	0	Undefined		263	283.97	92.11	274	295.4	150.64	10	0	0	-11	9.97	-0.08	11075
3	3	5	918	423	4851	11999	100	39	3835	0	Undefined		307	344.46	161.43	278	296.59	181.96	23	5	0	29	66.46	0.26	13434
3	4	5	902	424	5301	11999	100	39	3835	0	Undefined		293	314.18	123.34	267	282.13	149.79	20	5	0	26	47.18	0.21	12253
3	5	5	540	425	5751	11999	100	39	3835	0	Undefined		329	361.69	153.6	267	284.14	128.96	28	15	0	62	94.69	0.6	14106
3	6	5	502	426	6201	11999	100	39	3835	0	Undefined		307	338.97	140.57	289	304.31	137.79	28	7	0	18	49.97	0.25	13220
3	7	5	483	427	6651	11999	100	39	3835	0	Undefined		1626	1605.03	377.17	285	301.06	149.1	100	100	0	1341	1320.03	8.75	62596
3	8	5	434	428	7101	11999	100	39	3835	0	Undefined		300	315.44	136.97	260	276.23	133.05	28	7	0	40	55.44	0.29	12302
3	9	5	401	429	7551	11999	100	39	3835	0	Undefined		271	273.9	101.85	252	267.48	129.71	15	0	0	19	21.9	0.05	10682
3	10	5	381	430	8001	11999	100	39	3835	0	Undefined		311	296.05	127.01	274	287.27	146.47	17	2	0	37	22.05	0.06	11546
3	11	5	364	431	8451	11999	100	39	3835	0	Undefined		289	300.26	141.47	245	264.3	134.04	25	2	0	44	55.26	0.27	11710
3	12	5	331	432	8901	11999	100	39	3835	0	Undefined		351	345.49	162.42	252	268.22	136.69	38	15	0	99	93.49	0.57	13474
3	13	5	156	433	9351	11999	100	39	3835	0	Undefined		260	266.97	95.07	256	276.45	143.07	10	0	0	4	10.97	-0.07	10412
3	14	5	1232	434	9801	11999	100	39	3835	0	Undefined		322	340.21	147.74	289	309.68	150.99	30	7	0	33	51.21	0.2	13268
3	15	5	1215	435	10251	11999	100	39	3835	0	Undefined		238	256.82	140.96	267	285.6	140.5	12	2	0	-29	-10.18	-0.2	10016
3	16	5	1026	436	10701	11999	100	39	3835	0	Undefined		238	250.08	113.22	263	287.68	213.87	0	0	0	-25	-12.92	-0.18	9753
3	17	5	1010	437	11151	11999	100	39	3835	0	Undefined		186	203.54	93.35	260	276.88	138.2	5	0	0	-74	-56.46	-0.53	7938
3	18	5	75	438	11601	11999	100	39	3835	0	Undefined		322	359.36	158.07	267	288.89	153.25	30	7	0	55	92.36	0.46	14015
3	19	5	50	439	12051	11999	100	39	3835	0	Undefined		252	269.26	126.73	245	277.85	613.56	0	0	0	7	24.26	-0.01	10501
3	20	5	27	440	12501	11999	100	39	3835	0	Undefined		274	300.44	142.74	249	271.18	222.11	12	2	0	25	51.44	0.13	11717
3	21	5	11	441	12951	11999	100	39	3835	0	Undefined		227	227.82	115.66	252	277.59	238.58	2	0	0	-25	-24.18	-0.21	8885
3	1	6	8006	442	3951	12499	100	39	3835	0	Undefined		289	321.69	129.48	271	288.22	271.05	10	0	0	18	50.69	0.12	12546
3	2	6	3002	443	4411	12529	100	39	3835	0	Undefined		7217	19504.7	23678.8	271	294.36	289.82	94	92	15.38	6946	19233.7	66.28	760683
3	3	6	273	444	4851	12499	100	39	3835	0	Undefined		333	329.56	120.99	267	287.21	187.8	17	0	0	66	62.56	0.23	12853
3	4	6	256	445	5301	12499	100	39	3835	0	Undefined		373	421.15	194.24	252	268.21	151.97	46	15	0	121	169.15	1.01	16425
3	5	6	240	446	5751	12499	100	39	3835	0	Undefined		271	318.13	162.59	263	278.52	130.99	25	7	0	8	55.13	0.3	12407
3	6	6	221	447	6201	12499	100	39	3835	0	Undefined		304	304.97	131	285	301.33	140.74	12	5	0	19	19.97	0.03	11894
3	7	6	1603	448	6651	12499	100	39	3835	0	Undefined		271	285.92	105.96	278	294.39	138.06	15	2	0	-7	7.92	-0.06	11151
3	8	6	1409	449	7101	12499	100	39	3835	0	Undefined		300	295.54	119.29	263	279.42	132.96	20	5	0	37	32.54	0.12	11526
3	9	6	1305	450	7551	12499	100	39	3835	0	Undefined		285	293.05	118.82	252	269.4	127.12	28	5	0	33	41.05	0.19	11429
3	10	6	1248	451	8001	12499	100	39	3835	0	Undefined		322	329.87	158.14	289	328.23	237.3	12	0	0	33	40.87	0.01	12865
3	11	6	805	452	8451	12499	100	39	3835	0	Undefined		300	304.38	134.92	271	311.04	244.21	10	0	0	29	33.38	-0.03	11871
3	12	6	130	453	8901	12499	100	39	3835	0	Undefined		274	310.23	175.03	249	264.05	140.64	25	10	0	25	61.23	0.33	12099
3	13	6	318	454	9351	12499	100	39	3835	0	Undefined		241	274.28	167.19	245	263.92	147.23	20	5	0	-4	29.28	0.07	10697
3	14	6	297	455	9801	12499	100	39	3835	0	Undefined		315	325.15	136.22	267	282.97	138.9	25	5	0	48	58.15	0.3	12681
3	15	6	2212	456	10251	12499	100	39	3835	0	Undefined		205	241.54	184.7	256	275.46	147.68	10	5	0	-51	-14.46	-0.23	9420
3	16	6	2103	457	10701	12499	100	39	3835	0	Undefined		263	285.51	154.5	256	273.66	148.02	12	2	0	7	29.51	0.08	11135
3	17	6	1810	458	11151	12499	100	39	3835	0	Undefined		260	281.23	116.73	252	274.68	312.35	0	0	0	8	29.23	0.02	10968
3	18	6	1701	459	11601	12499	100	39	3835	0	Undefined		304	313.15	130.97	263	283.77	157.44	28	2	0	41	50.15	0.19	12213
3	19	6	207	460	12051	12499	100	39	3835	0	Undefined		230	246.28	145.33	234	264.7	612.81	0	0	0	-4	12.28	-0.03	9605
3	20	6	191	461	12501	12499	100	39	3835	0	Undefined		271	301.1	137.81	238	268.13	559.57	2	0	0	33	63.1	0.06	11743
3	21	6	174	462	12951	12499	100	39	3835	0	Undefined		219	256.56	162.82	241	271.21	570.82	2	0	0	-22	15.56	-0.03	10006
3	1	7	117	463	3951	12999	100	39	3835	0	Undefined		289	301.1	113.97	249	261.25	124.04	25	2	0	40	52.1	0.32	11743
3	2	7	99	464	4401	12999	100	39	3835	0	Undefined		344	327.31	85.61	256	352.59	1785.67	0	0	0	88	71.31	-0.01	12765
3	3	7	Block	465	4851	12999	100	39	3835	0	Undefined		238	245.67	104.99	249	339.33	1523.75	0	0	0	-11	-3.33	-0.06	9581
3	4	7	906	466	5301	12999	100	39	3835	0	Undefined		271	300.26	136.6	230	251.24	172.47	23	5	0	41	70.26	0.28	11710
3	5	7	545	467	5751	12999	100	39	3835	0	Undefined		282	287.13	111.1	249	271.66	444.31	0	0	0	33	38.13	0.03	11198
3	6	7	508	468	6201	12999	100	39	3835	0	Undefined		329	298.85	100.15	267	291.35	462.57	0	0	0	62	31.85	0.02	11655
3	7	7	488	469	6651	12999	100	39	3835	0	Undefined		289	301.51	139.66	260	282.14	213.83	7	2	0	29	41.51	0.09	11759
3	8	7	Str	470	7101	12999	100	39	3835	0	Undefined		256	306.21	209.02	252	267.91	162.17	12	5	0	4	54.21	0.24	11942
3	9	7	405	471	7551	12999	100	39	3835	0	Undefined		238	247.28	111.94	245	258.35	126.16	15	0	0	-7	2.28	-0.09	9644
3	10	7	386	472	8001	12999	100	39	3835	0	Undefined		260	301.72	144.88	296	369.53	441.47	0	0	0	-36	5.72	-0.15	11767
3	11	7	369	473	8451	12999	100	39	3835	0	Undefined		468	607.49	522.2	293	385.35	489.45	17	12	0	175	314.49	0.45	23692
3	12	7	335	474	8901	12999	100	39	3835	0	Undefined		282	291	133.77	252	279.53	554.56	0	0	0	30	39	0.02	11349
3	13	7	161	475	9351	12999	100	39	3835	0	Undefined		230	254.85	138.42	245	275.16	570.78	0	0	0	-15	9.85	-0.04	9939
3	14	7	1236	476	9801	12999	100	39	3835	0	Undefined		322	332.62	164.93	260	279.89	276.38	10	2	0	62	72.62	0.19	12972
3	15	7	1219	477	10251	12999	100	39	3835	0	Undefined		216	235.9	100.33	249	269.74	215.61	0	0	0	-33	-13.1	-0.16	9200
3	16	7	1203	478	10701	12999	100	39	3835	0	Undefined		208	227.64	114.41	249	269.37	209.1	7	0	0	-41	-21.36	-0.2	8878
3	17	7	1014	479	11151	12999	100	39	3835	0	Undefined		285	279.72	137	238	261.96	234	7	0	0	47	41.72	0.08	10909
3	18	7	80	480	11601	12999	100	39	3835	0	Undefined		315	330.23	171.32	263	303.63	585.33	2	0	0	52	67.23	0.05	12879
3	19	7	54	481	12051	12999	100	39	3835	0	Undefined		267	278.26	138.45	238	259.72	205.2	12	2	0	29	40.26	0.09	10852
3	20	7	31	482	12501	12999	100	39	3835	0	Undefined		318	317.08	118.24	241	260.67	165.93	17	2	0	77	76.08	0.34	12366
3	21	7	15	483	12951	12999	100	39	3835	0	Undefined		186	207.1	101.85	230	250.97	171.37	5	0	0	-44	-22.9	-0.26	8077
3	1	8	8010	484	3951	13499	100	39	3835	0	Undefined		194	231.08	96.2	205	215.5	107.16	25	5	0	-11	26.08	0.15	9012
3	2	8	3501	485	4401	13499	100	39	3835	0	Undefined		267	307.51	184.49	208	325.36	2287.07	0	0	0	59	99.51	-0.01	11993
3	3	8	277	486	4851	13499	100	39	3835	0	Undefined		205	228.67	105.33	208	260.53	1155.39	0	0	0	-3	20.67	-0.03	8918
3	4	8	261	487	5301	13499	100	39	3835	0	Undefined		179	189.38	71.9	201	223.29	410.52	0	0	0	-22	-11.62	-0.08	7386
3	5	8	245	488	5751	13499	100	39	3835	0	Undefined		252	274.67	121.5	216	230.72	118.84	25	5	0	36	58.67	0.37	10712
3	6	8	226	489	6201	13499	100	39	3835	0	Undefined		263	297.08	143.21	230	244.96	126.29	25	12	0	33	67.08	0.41	11586
3	7	8	1607	490	6651	13499	100	39	3835	0	Undefined		300	281.62	100.83	234	255.66	189.43	10	0	0	66	47.62	0.14	10983
3	8	8	1413	491	7101	13499	100	39	3835	0	Undefined		293	305.41	114.16	230	245.48	125.83	20	7	0	63	75.41	0.48	11911
3	9	8	1309	492	7551	13499	100	39	3835	0	Undefined		348	349.15	162.32	230	244.36	128.79	41	25	0	118	119.15	0.81	13617
3	10	8	1252	493	8001	13499	100	39	3835	0	Undefined		296	297.26	139.01	245	260.78	129.98	20	7	0	51	52.26	0.28	11593
3	11	8	809	494	8451	13499	100	39	3835	0	Undefined		274	282.87	131.87	238	255.58	129.9	30	5	0	36	44.87	0.21	11032
3	12	8	134	495	8901	13499	100	39	3835	0	Undefined		381	414.97	168.47	238	256.41	132.95	51	28	0	143	176.97	1.19	16184
3	13	8	2216	496	9351	13499	100	39	3835	0	Undefined		205	233.95	105.57	238	251.62	132.17	12	0	0	-33	-4.05	-0.13	9124
3	14	8	302	497	9801	13499	100	39	3835	0	Undefined		256	267.41	101.83	256	273.41	142.39	12	0	0	0	11.41	-0.04	10429
3	15	8	2216	498	10251	13499	100	39	3835	0	Undefined		263	285.46	105.17	241	268.23	352.54	0	0	0	22	44.46	0.05	11133
3	16	8	2107	499	10701	13499	100	39	3835	0	Undefined		271	314.72	122.42	238	260.48	155.29	28	5	0	33	76.72	0.35	12274
3	17	8	2004	500	11151	13499	100	39	3835	0	Undefined		172	238.74	173.87	230	261.36	475.55	2	0	0	-58	8.74	-0.05	9311
3	18	8	1705	501	11601	13499	100	39	3835	0	Undefined		300	303.38	119.31	249	286.36	661.17	0	0	0	51	54.38	0.03	11832
3	19	8	211	502	12051	13499	100	39	3835	0	Undefined		245	278.72	153.71	234	259.33	416	2	0	0	11	44.72	0.05	10870
3	20	8	195	503	12501	13499	100	39	3835	0	Undefined		263	272.08	135.33	238	290.18	698.45	0	0	0	25	34.08	-0.03	10611
3	21	8	178	504	12951	13499	100	39	3835	0	Undefined		201	222.28	105.07	227	282.17	702.11	0	0	0	-26	-4.72	-0.09	8669
4	1	1	103	505	13955	9979	100	36	3846	0	Undefined		272.5	291.58	128.02	249	268.55	170.12	13	2	0	23.5	42.58	0.14	10497
4	2	1	84	506	14405	9979	100	36	3846	0	Undefined		252	290.25	147.6	249	270.37	172.98	22	2	0	3	41.25	0.11	10449
4	3	1	910	507	14855	9979	100	36	3846	0	Undefined		303.5	329.28	158.96	241	262.13	134.79	33	11	0	62.5	88.28	0.5	11854
4	4	1	625	508	15305	9979	100	36	3846	0	Undefined		269	289.14	184.23	238	256.37	145.53	11	5	0	31	51.14	0.23	10409
4	5	1	529	509	15755	9979	100	36	3846	0	Undefined		303.5	318.44	116.15	245	260.93	137.36	27	8	0	58.5	73.44	0.42	11464
4	6	1	492	510	16205	9979	100	36	3846	0	Undefined		254	297.36	160.22	245	264.11	146.47	19	8	0	9	52.36	0.23	10705
4	7	1	439	511	16655	9979	100	36	3846	0	Undefined		289	302.5	146.34	260	282.87	548.45	0	0	0	29	42.5	0.04	10890
4	8	1	423	512	17105	9979	100	36	3846	0	Undefined		263.5	302.03	149.93	249	275.29	549.91	0	0	0	14.5	53.03	0.05	10873
4	9	1	390	513	17555	9979	100	36	3846	0	Undefined		294.5	317.47	133.19	249	264.43	134.12	41	8	0	45.5	68.47	0.4	11429
4	10	1	373	514	18005	9979	100	36	3846	0	Undefined		265	289	112.49	249	263.95	129.96	27	2	0	16	40	0.19	10404
4	11	1	339	515	18455	9979	100	36	3846	0	Undefined		305.5	286.39	121.8	267	285.52	135.91	13	5	0	38.5	19.39	0.01	10310
4	12	1	323	516	18905	9979	100	36	3846	0	Undefined		318.5	356.25	179.11	271	291.17	151.81	27	11	0	47.5	85.25	0.43	12825
4	13	1	145	517	19355	9979	100	36	3846	0	Undefined		371.5	384.61	150.48	289	326.34	719.26	0	0	0	82.5	95.61	0.08	13846
4	14	1	1223	518	19805	9979	100	36	3846	0	Undefined		289	327.56	209.56	282	316.96	716.34	0	0	0	7	45.56	0.01	11792
4	15	1	1207	519	20255	9979	100	36	3846	0	Undefined		303.5	332.36	130.21	282	297.61	129.67	30	5	0	21.5	50.36	0.27	11965
4	16	1	1018	520	20705	9979	100	36	3846	0	Undefined		236	256.19	112.83	282	296.07	184.51	2	0	0	-46	-25.81	-0.22	9223
4	17	1	1002	521	21155	9979	100	36	3846	0	Undefined		258	282.94	135.53	285	301.66	184.78	8	2	0	-27	-2.06	-0.1	10186
4	18	1	58	522	21605	9979	100	36	3846	0	Undefined		320.5	338.17	100.15	289	302.69	149.49	11	2	0	31.5	49.17	0.24	12174
4	19	1	41	523	22055	9979	100	36	3846	0	Undefined		532.5	550.92	156.78	304	320.51	159.65	77	27	0	228.5	246.92	1.44	19833
4	20	1	19	524	22505	9979	100	36	3846	0	Undefined		314.5	310.42	109	296	310.45	126.99	11	2	0	18.5	14.42	0	11175
4	21	1	2	525	22955	9979	100	5	1798	0	Undefined		395	397.4	75.42	307	323.41	119.19	20	0	0	88	90.4	0.62	1987
4	1	2	9001	526	13955	10479	100	36	3846	0	Undefined		331.5	323.17	146.98	243	258.08	131.89	36	11	0	88.5	80.17	0.49	11634
4	2	2	2218	527	14405	10479	100	36	3846	0	Undefined		236	254.31	104.24	249	266.22	140.33	13	0	0	-13	5.31	-0.08	9155
4	3	2	264	528	14855	10479	100	36	3846	0	Undefined		254.5	304.75	157.6	245	260.48	134.02	25	16	0	9.5	59.75	0.33	10971
4	4	2	248	529	15305	10479	100	36	3846	0	Undefined		289	313.97	130.76	238	270.5	702.32	0	0	0	51	75.97	0.06	11303
4	5	2	231	530	15755	10479	100	36	3846	0	Undefined		274.5	255	118.2	234	254.99	322.7	0	0	0	40.5	21	0	9180
4	6	2	850	531	16205	10479	100	36	3846	0	Undefined		248.5	285.17	154.98	238	254.53	135.33	19	11	0	10.5	47.17	0.23	10266
4	7	2	1417	532	16655	10479	100	36	3846	0	Undefined		316.5	323.56	124.2	249	265.8	135.46	33	8	0	67.5	74.56	0.43	11648
4	8	2	1401	533	17105	10479	100	36	3846	0	Undefined		335	393.58	241.51	245	260.86	143.12	33	13	0	90	148.58	0.93	14169
4	9	2	1256	534	17555	10479	100	36	3846	0	Undefined		248.5	255.69	97.82	245	262.8	146.05	8	0	0	3.5	10.69	-0.05	9205
4	10	2	1240	535	18005	10479	100	36	3846	0	Undefined		263.5	286.78	136.21	241	257.98	125.67	33	5	0	22.5	45.78	0.23	10324
4	11	2	138	536	18455	10479	100	36	3846	0	Undefined		336.5	381.11	206.47	256	273.07	129.53	41	16	0	80.5	125.11	0.83	13720
4	12	2	121	537	18905	10479	100	36	3846	0	Undefined		280	280.72	121.16	267	281.53	133.66	16	2	0	13	13.72	-0.01	10106
4	13	2	305	538	19355	10479	100	36	3846	0	Undefined		349.5	357.17	157.66	282	296.77	135.89	33	13	0	67.5	75.17	0.44	12858
4	14	2	289	539	19805	10479	100	36	3846	0	Undefined		340	345.31	152.29	274	293.21	134.38	30	8	0	66	71.31	0.39	12431
4	15	2	2204	540	20255	10479	100	36	3846	0	Undefined		281.5	285.56	127.13	289	303.44	133.22	19	2	0	-7.5	-3.44	-0.13	10280
4	16	2	2008	541	20705	10479	100	36	3846	0	Undefined		280	299.86	141.17	274	288.07	127.01	19	8	0	6	25.86	0.09	10795
4	17	2	1802	542	21155	10479	100	36	3846	0	Undefined		318	329.83	125.03	278	289.87	123.56	25	5	0	40	51.83	0.32	11874
4	18	2	1611	543	21605	10479	100	36	3846	0	Undefined		355	375.86	144.9	285	301.81	130.5	36	13	0	70	90.86	0.57	13531
4	19	2	199	544	22055	10479	100	36	3846	0	Undefined		395	458.75	189.36	296	307.31	127.81	44	27	0	99	162.75	1.18	16515
4	20	2	182	545	22505	10479	100	36	3846	0	Undefined		357	385.56	132.11	293	304.73	116.95	41	16	0	64	92.56	0.69	13880
4	21	2	166	546	22955	10479	100	5	1798	0	Undefined		337	347.8	72.2	307	315.71	117.69	20	0	0	30	40.8	0.27	1739
4	1	3	107	547	13955	10979	100	36	3846	0	Undefined		293	315.75	133.48	241	259.05	139.32	22	5	0	52	74.75	0.41	11367
4	2	3	88	548	14405	10979	100	36	3846	0	Undefined		291	303.64	130.12	241	260.05	150.23	25	2	0	50	62.64	0.29	10931
4	3	3	914	549	14855	10979	100	36	3846	0	Undefined		342	370.08	127.09	249	268.55	137.75	33	13	0	93	121.08	0.74	13323
4	4	3	631	550	15305	10979	100	36	3846	0	Undefined		305.5	315.06	159.63	238	255.28	135.92	36	8	0	67.5	77.06	0.44	11342
4	5	3	536	551	15755	10979	100	36	3846	0	Undefined		228.5	246.67	120.73	227	243.75	133.49	13	5	0	1.5	19.67	0.02	8880
4	6	3	497	552	16205	10979	100	36	3846	0	Undefined		248.5	265.19	121.91	227	244.85	131.71	27	2	0	21.5	38.19	0.15	9547
4	7	3	479	553	16655	10979	100	36	3846	0	Undefined		287.5	320.44	170.75	249	262.62	127.73	27	22	0	38.5	71.44	0.45	11536
4	8	3	429	554	17105	10979	100	36	3846	0	Undefined		261.5	294.89	150.32	245	261.67	147.51	22	8	0	16.5	49.89	0.23	10616
4	9	3	396	555	17555	10979	100	36	3846	0	Undefined		307	312.42	127.31	249	268.2	169.22	19	2	0	58	63.42	0.26	11247
4	10	3	377	556	18005	10979	100	36	3846	0	Undefined		232	269.08	127.27	245	262.67	140.42	16	5	0	-13	24.08	0.05	9687
4	11	3	360	557	18455	10979	100	36	3846	0	Undefined		307.5	295.17	113.53	263	279.47	142.3	19	0	0	44.5	32.17	0.11	10626
4	12	3	327	558	18905	10979	100	36	3846	0	Undefined		325.5	317.42	140.8	256	270.65	128.29	30	5	0	69.5	61.42	0.36	11427
4	13	3	151	559	19355	10979	100	36	3846	0	Undefined		272.5	334.86	179.28	271	285.62	131.16	19	11	0	1.5	63.86	0.38	12055
4	14	3	1227	560	19805	10979	100	36	3846	0	Undefined		256	293.83	146.11	271	284.63	130.35	16	5	0	-15	22.83	0.07	10578
4	15	3	1211	561	20255	10979	100	36	3846	0	Undefined		300	346.75	184.79	283.5	299.8	157.54	25	8	0	16.5	63.25	0.3	12483
4	16	3	1022	562	20705	10979	100	36	3846	0	Undefined		298.5	275.5	128.53	278	292.5	126.36	11	2	0	20.5	-2.5	-0.13	9918
4	17	3	1006	563	21155	10979	100	36	3846	0	Undefined		269	276	117.65	285	300.59	134.57	16	0	0	-16	-9	-0.18	9936
4	18	3	71	564	21605	10979	100	36	3846	0	Undefined		366	398.69	162.17	289	301.19	128.5	38	16	0	77	109.69	0.76	14353
4	19	3	46	565	22055	10979	100	36	3846	0	Undefined		329.5	336.39	137.3	300	313.25	125.39	27	5	0	29.5	36.39	0.18	12110
4	20	3	23	566	22505	10979	100	36	3846	0	Undefined		340	355	84.77	296	307.96	115.52	33	0	0	44	59	0.41	12780
4	21	3	6	567	22955	10979	100	5	1798	0	Undefined		505	496.2	141.53	315	325.04	116.45	80	20	0	190	181.2	1.47	2481
4	1	4	8002	568	13955	11479	100	36	3846	0	Undefined		276	291.53	115.21	241	275.72	626.8	0	0	0	35	50.53	0.03	10495
4	2	4	2501	569	14405	11479	100	36	3846	0	Undefined		280	270.25	115.83	241	258.7	150.47	16	0	0	39	29.25	0.08	9729
4	3	4	269	570	14855	11479	100	36	3846	0	Undefined		313	294.69	139.11	252	272.45	141.87	16	5	0	61	42.69	0.16	10609
4	4	4	252	571	15305	11469	100	36	3846	0	Undefined		337	1113.28	4465.97	241	261.22	143.31	36	8	0	96	872.28	5.95	40078
4	5	4	235	572	15755	11479	100	36	3846	0	Undefined		270.5	283.92	138.83	234	247.59	134.24	16	11	0	36.5	49.92	0.27	10221
4	6	4	216	573	16205	11479	100	36	3846	0	Undefined		236	262.28	154.33	234	249.67	132.54	19	5	0	2	28.28	0.1	9442
4	7	4	1503	574	16655	11479	100	36	3846	0	Undefined		237.5	261.5	103.43	252	265.67	133.56	11	0	0	-14.5	9.5	-0.03	9414
4	8	4	1405	575	17105	11479	100	36	3846	0	Undefined		261.5	273.08	121.67	241	258.47	135.65	27	2	0	20.5	32.08	0.11	9831
4	9	4	1301	576	17555	11479	100	36	3846	0	Undefined		276.5	303.31	132.68	256	272.27	165.58	22	5	0	20.5	47.31	0.19	10919
4	10	4	1244	577	18005	11479	100	36	3846	0	Undefined		250.5	261.42	112.93	252	268.31	136.35	13	0	0	-1.5	9.42	-0.05	9411
4	11	4	800	578	18455	11479	100	36	3846	0	Undefined		316.5	321.22	114.63	263	277.86	133.77	27	5	0	53.5	58.22	0.32	11564
4	12	4	126	579	18905	11479	100	36	3846	0	Undefined		208.5	206.17	73	252	263.93	128.09	0	0	0	-43.5	-45.83	-0.45	7422
4	13	4	309	580	19355	11479	100	36	3846	0	Undefined		263	283.47	120.05	267	279.82	128.85	16	5	0	-4	16.47	0.03	10205
4	14	4	293	581	19805	11479	100	36	3846	0	Undefined		243	261.5	100.47	265	283.51	209.08	2	0	0	-22	-3.5	-0.11	9414
4	15	4	2208	582	20255	11479	100	36	3846	0	Undefined		289	298.94	123.51	278	298.83	227.96	5	0	0	11	20.94	0	10762
4	16	4	2012	583	20705	11479	100	36	3846	0	Undefined		245	258.5	91.71	278	287.95	126.92	5	0	0	-33	-19.5	-0.23	9306
4	17	4	1806	584	21155	11479	100	36	3846	0	Undefined		313	307.03	121.74	285	299.19	131.72	16	2	0	28	22.03	0.06	11053
4	18	4	1615	585	21605	11479	100	36	3846	0	Undefined		250.5	285.72	112.84	293	310.28	304.62	0	0	0	-42.5	-7.28	-0.08	10286
4	19	4	203	586	22055	11479	100	36	3846	0	Undefined		400.5	445.72	203.39	311	327.79	304.11	13	5	0	89.5	134.72	0.39	16046
4	20	4	187	587	22505	11479	100	36	3846	0	Undefined		340.5	361.11	106.73	304	316.03	123.51	27	2	0	36.5	57.11	0.36	13000
4	21	4	170	588	22955	11479	100	5	1798	0	Undefined		428	443.6	138.06	315	329.5	120.44	40	20	0	113	128.6	0.95	2218
4	1	5	113	589	13955	11979	100	36	3846	0	Undefined		283.5	302.5	151.15	249	289.76	662.23	0	0	0	34.5	53.5	0.02	10890
4	2	5	94	590	14405	11979	100	36	3846	0	Undefined		265	287.39	127.93	249	279.05	361.94	2	0	0	16	38.39	0.02	10346
4	3	5	918	591	14855	11979	100	36	3846	0	Undefined		326	326.53	126.21	260	282.09	156.27	22	2	0	66	66.53	0.28	11755
4	4	5	902	592	15305	11979	100	36	3846	0	Undefined		276	283.14	116.3	252	279.26	394.49	2	0	0	24	31.14	0.01	10193
4	5	5	540	593	15755	11979	100	36	3846	0	Undefined		320	299.08	124.36	241	264.64	419.24	0	0	0	79	58.08	0.08	10767
4	6	5	502	594	16205	11979	100	36	3846	0	Undefined		256	263	120.41	241	260.15	134.28	16	0	0	15	22	0.02	9468
4	7	5	483	595	16635	11999	100	36	3846	0	Undefined		1912	1939.31	480.84	260	279.33	217.73	97	97	0	1652	1679.31	7.62	69815
4	8	5	434	596	17105	11979	100	36	3846	0	Undefined		259.5	276.72	120.37	241	262.78	217.16	8	0	0	18.5	35.72	0.06	9962
4	9	5	401	597	17555	11979	100	36	3846	0	Undefined		261.5	285.36	141.97	256	269.59	130.96	16	8	0	5.5	29.36	0.12	10273
4	10	5	381	598	18005	11979	100	36	3846	0	Undefined		311	306.14	154.76	252	267.13	129.45	27	11	0	59	54.14	0.3	11021
4	11	5	364	599	18455	11979	100	36	3846	0	Undefined		287.5	337.22	183.69	260	277.69	132.22	33	13	0	27.5	77.22	0.45	12140
4	12	5	331	600	18905	11979	100	36	3846	0	Undefined		228.5	251.33	112.88	252	266.95	131.35	13	2	0	-23.5	-0.67	-0.12	9048
4	13	5	156	601	19355	11979	100	36	3846	0	Undefined		265	278.03	111.41	260	275.44	173.61	11	0	0	5	18.03	0.01	10009
4	14	5	1232	602	19805	11979	100	36	3846	0	Undefined		236	307.75	349.15	263	274.8	123.96	22	8	0	-27	44.75	0.27	11079
4	15	5	1215	603	20255	11979	100	36	3846	0	Undefined		316.5	327.53	128.09	274	288.98	145.04	30	0	0	42.5	53.53	0.27	11791
4	16	5	1026	604	20705	11979	100	36	3846	0	Undefined		305.5	285	119.45	263	284.45	346.6	0	0	0	42.5	22	0	10260
4	17	5	1010	605	21155	11979	100	36	3846	0	Undefined		329.5	336.47	107.33	285	302.89	239.93	8	0	0	44.5	51.47	0.14	12113
4	18	5	75	606	21605	11979	100	36	3846	0	Undefined		301.5	301.94	110.25	289	304.51	122.57	11	2	0	12.5	12.94	-0.02	10870
4	19	5	50	607	22055	11979	100	36	3846	0	Undefined		344	351.5	122.88	307	328.15	305.58	5	0	0	37	44.5	0.08	12654
4	20	5	27	608	22505	11979	100	36	3846	0	Undefined		353	332.97	145.37	300	312.67	122.32	25	5	0	53	32.97	0.17	11987
4	21	5	11	609	22955	11979	100	5	1798	0	Undefined		370	383.6	108.15	311	326.93	119.69	20	20	0	59	72.6	0.47	1918
4	1	6	8006	610	13955	12479	100	36	3846	0	Undefined		270.5	291.14	120.22	241	263.27	143.18	25	2	0	29.5	50.14	0.19	10481
4	2	6	3002	611	14405	12479	100	36	3846	0	Undefined		280	295.69	165.55	252	287.84	391.45	5	0	0	28	43.69	0.02	10645
4	3	6	273	612	14855	12479	100	36	3846	0	Undefined		265	305.53	149.11	260	280.63	146.78	25	5	0	5	45.53	0.17	10999
4	4	6	256	613	15305	12479	100	36	3846	0	Undefined		300	308.39	106.09	256	275.22	143.36	22	0	0	44	52.39	0.23	11102
4	5	6	240	614	15755	12479	100	36	3846	0	Undefined		316.5	324.39	136.09	252	279.36	419.91	2	0	0	64.5	72.39	0.11	11678
4	6	6	221	615	16205	12479	100	36	3846	0	Undefined		263.5	291.56	148.23	252	273.73	167.82	16	2	0	11.5	39.56	0.11	10496
4	7	6	1603	616	16655	12479	100	36	3846	0	Undefined		267	292.06	115.95	267	285.44	177.84	11	0	0	0	25.06	0.04	10514
4	8	6	1409	617	17105	12479	100	36	3846	0	Undefined		318.5	409.31	319.09	252	275.88	399.01	8	5	0	66.5	157.31	0.33	14735
4	9	6	1305	618	17555	12479	100	36	3846	0	Undefined		303.5	317.92	150.32	252	277.17	396.57	5	0	0	51.5	65.92	0.1	11445
4	10	6	1248	619	18005	12479	100	36	3846	0	Undefined		290.5	284.25	110.39	249	265.92	133.27	19	0	0	41.5	35.25	0.14	10233
4	11	6	805	620	18455	12479	100	36	3846	0	Undefined		337	367.31	159.39	263	280.52	131.6	41	8	0	74	104.31	0.66	13223
4	12	6	130	621	18905	12479	100	36	3846	0	Undefined		225	295.06	146.8	249	263.6	128.39	25	11	0	-24	46.06	0.24	10622
4	13	6	318	622	19355	12479	100	36	3846	0	Undefined		285.5	272.31	116.14	252	268.42	171.35	11	0	0	33.5	20.31	0.02	9803
4	14	6	297	623	19805	12479	100	36	3846	0	Undefined		217.5	264.53	179.85	249	263.51	121.85	16	11	0	-31.5	15.53	0.01	9523
4	15	6	2212	624	20255	12479	100	36	3846	0	Undefined		236	258.33	114.4	267	283.63	143.63	8	2	0	-31	-8.67	-0.18	9300
4	16	6	2103	625	20705	12479	100	36	3846	0	Undefined		298	284.19	124.45	252	271.17	344.7	2	0	0	46	32.19	0.04	10231
4	17	6	1810	626	21155	12479	100	36	3846	0	Undefined		280	315.47	145.45	274	289.74	128.13	22	11	0	6	41.47	0.2	11357
4	18	6	1701	627	21605	12479	100	36	3846	0	Undefined		318	317.36	122.72	285	300.24	124.97	22	5	0	33	32.36	0.14	11425
4	19	6	207	628	22055	12479	100	36	3846	0	Undefined		368	373.75	116.25	311	327.26	231.47	8	0	0	57	62.75	0.2	13455
4	20	6	191	629	22505	12479	100	36	3846	0	Undefined		323.5	338.97	145.41	296	309.34	117.54	27	8	0	27.5	42.97	0.25	12203
4	21	6	174	630	22955	12479	100	5	1798	0	Undefined		410	439.2	96.64	318	329.73	116.89	40	20	0	92	121.2	0.94	2196
4	1	7	117	631	13955	12979	100	36	3846	0	Undefined		243.5	267.61	150.77	227	248.77	135.25	22	5	0	16.5	40.61	0.14	9634
4	2	7	99	632	14405	12979	100	36	3846	0	Undefined		268.5	290.44	130.19	238	256.74	136.7	13	5	0	30.5	52.44	0.25	10456
4	3	7	Block	633	14855	12979	100	36	3846	0	Undefined		267	279.69	129.97	256	278.16	179.51	13	0	0	11	23.69	0.01	10069
4	4	7	906	634	15305	12979	100	36	3846	0	Undefined		294.5	289.19	120.98	252	272.13	163.81	13	0	0	42.5	37.19	0.1	10411
4	5	7	545	635	15755	12979	100	36	3846	0	Undefined		259.5	325.44	186.93	256	274.21	153.18	22	11	0	3.5	69.44	0.33	11716
4	6	7	508	636	16205	12979	100	36	3846	0	Undefined		282	303.22	138.24	256	277.61	355.37	2	0	0	26	47.22	0.07	10916
4	7	7	488	637	16655	12979	100	36	3846	0	Undefined		279.5	295.97	154.53	278	294.63	143.34	25	2	0	1.5	17.97	0.01	10655
4	8	7	Str	638	17105	12979	100	36	3846	0	Undefined		265	301.11	126.31	267	282.23	137.6	19	5	0	-2	34.11	0.14	10840
4	9	7	405	639	17555	12979	100	36	3846	0	Undefined		278	297.03	120.74	256	283.12	535.6	0	0	0	22	41.03	0.03	10693
4	10	7	386	640	18005	12979	100	36	3846	0	Undefined		301.5	318.11	164.39	245	271.75	535.02	0	0	0	56.5	73.11	0.09	11452
4	11	7	369	641	18455	12979	100	36	3846	0	Undefined		388	386.03	128.82	260	277.04	146.99	47	11	0	128	126.03	0.74	13897
4	12	7	335	642	18905	12979	100	36	3846	0	Undefined		248.5	254.67	114.58	238	253.84	124.48	11	5	0	10.5	16.67	0.01	9168
4	13	7	161	643	19355	12979	100	36	3846	0	Undefined		263.5	293.47	168.69	245	259.88	122.39	13	8	0	18.5	48.47	0.27	10565
4	14	7	1236	644	19805	12979	100	36	3846	0	Undefined		265	279.75	124.79	238	254.79	135.24	19	5	0	27	41.75	0.18	10071
4	15	7	1219	645	20255	12979	100	36	3846	0	Undefined		232.5	243.14	116.18	256	272.02	137.41	8	2	0	-23.5	-12.86	-0.21	8753
4	16	7	1203	646	20705	12979	100	36	3846	0	Undefined		272.5	273.61	112.76	249	262.45	122.03	25	2	0	23.5	24.61	0.09	9850
4	17	7	1014	647	21155	12979	100	36	3846	0	Undefined		274.5	293.75	146.7	263	289.83	457.45	2	0	0	11.5	30.75	0.01	10575
4	18	7	80	648	21605	12979	100	36	3846	0	Undefined		289	291.39	111.76	271	285.62	121.85	19	2	0	18	20.39	0.05	10490
4	19	7	54	649	22055	12979	100	36	3846	0	Undefined		278	278.47	108.97	300	314.35	128.35	5	2	0	-22	-21.53	-0.28	10025
4	20	7	31	650	22505	12979	100	36	3846	0	Undefined		333	326.03	116.52	289	299.34	116.08	22	5	0	44	37.03	0.23	11737
4	21	7	15	651	22955	12979	100	5	1798	0	Undefined		289	316	96.04	307	320.19	117.2	20	0	0	-18	9	-0.04	1580
4	1	8	8010	652	13955	13479	100	36	3846	0	Undefined		258	286.81	148.71	219	248.77	530.12	2	0	0	39	67.81	0.07	10325
4	2	8	3501	653	14405	13479	100	36	3846	0	Undefined		261.5	274.31	118.04	230	251.46	139.89	16	2	0	31.5	44.31	0.16	9875
4	3	8	277	654	14855	13479	100	36	3846	0	Undefined		271	308.94	149.73	245	265.14	148.21	16	8	0	26	63.94	0.3	11122
4	4	8	261	655	15305	13479	100	36	3846	0	Undefined		212	210.53	125.77	245	261.2	132.05	11	2	0	-33	-34.47	-0.38	7579
4	5	8	245	656	15755	13479	100	36	3846	0	Undefined		302	335.69	141.02	252	264.13	132.11	36	13	0	50	83.69	0.54	12085
4	6	8	226	657	16205	13479	100	36	3846	0	Undefined		270.5	281.53	118.57	252	271.52	355.81	0	0	0	18.5	29.53	0.03	10135
4	7	8	1607	658	16655	13479	100	36	3846	0	Undefined		267	281.56	129.34	267	281.73	138.66	11	5	0	0	14.56	0	10136
4	8	8	1413	659	17105	13479	100	36	3846	0	Undefined		307	335.14	164.61	260	274.16	132.5	22	19	0	47	75.14	0.46	12065
4	9	8	1309	660	17555	13479	100	36	3846	0	Undefined		373.5	376.08	130.03	256	271.66	128.92	47	16	0	117.5	120.08	0.81	13539
4	10	8	1252	661	18005	13479	100	36	3846	0	Undefined		305.5	346.64	179.26	245	263.23	127.54	36	13	0	60.5	101.64	0.65	12479
4	11	8	809	662	18455	13479	100	36	3846	0	Undefined		326	308.42	111.16	249	268.88	144.33	30	0	0	77	59.42	0.27	11103
4	12	8	134	663	18905	13479	100	36	3846	0	Undefined		309.5	308.81	152.8	241	256.39	179.73	19	2	0	68.5	67.81	0.29	11117
4	13	8	2216	664	19355	13479	100	36	3846	0	Undefined		304	341.61	173.36	241	257.7	180.07	30	11	0	63	100.61	0.47	12298
4	14	8	302	665	19805	13479	100	36	3846	0	Undefined		206.5	209.44	96.58	238	251.48	128.62	5	0	0	-31.5	-28.56	-0.33	7540
4	15	8	2216	666	20255	13479	100	36	3846	0	Undefined		307.5	298	99.55	256	269.14	125.76	16	0	0	51.5	42	0.23	10728
4	16	8	2107	667	20705	13479	100	36	3846	0	Undefined		280	283.72	118.23	245	259.98	123.02	22	5	0	35	38.72	0.19	10214
4	17	8	2004	668	21155	13479	100	36	3846	0	Undefined		279.5	288.61	114.25	260	274.37	120.73	22	5	0	19.5	28.61	0.12	10390
4	18	8	1705	669	21605	13479	100	36	3846	0	Undefined		320.5	343.56	141.97	263	280.75	121.39	33	13	0	57.5	80.56	0.52	12368
4	19	8	211	670	22055	13479	100	36	3846	0	Undefined		293	315.53	120.21	289	302.56	125.54	19	11	0	4	26.53	0.1	11359
4	20	8	195	671	22505	13479	100	36	3846	0	Undefined		344	341.42	101.79	282	297.59	119.91	33	2	0	62	59.42	0.37	12291
4	21	8	178	672	22955	13479	100	5	1798	0	Undefined		300	305.8	141.62	300	311.12	119.43	20	0	0	0	5.8	-0.04	1529
5	1	1	104	673	3951	14444	100	39	3844	0	Undefined		164	203.21	93.11	194	213.96	191.44	2	0	0	-30	9.21	-0.06	7925
5	2	1	85	674	4401	14444	100	39	3844	0	Undefined		216	233.56	123.3	197	475.3	3331.85	0	0	0	19	36.56	-0.07	9109
5	3	1	911	675	4851	14444	100	39	3844	0	Undefined		252	258.54	117.26	186	212.62	272.14	5	0	0	66	72.54	0.17	10083
5	4	1	627	676	5301	14444	100	39	3844	0	Undefined		197	193.51	99.35	172	191.22	134.27	10	5	0	25	21.51	0.02	7547
5	5	1	530	677	5751	14444	100	39	3844	0	Undefined		197	218.74	129.27	230	281.67	252.5	2	2	0	-33	-11.26	-0.25	8531
5	6	1	493	678	6201	14444	100	39	3844	0	Undefined		208	216	98.89	205	223.21	134.68	7	2	0	3	11	-0.05	8424
5	7	1	440	679	6651	14444	100	39	3844	0	Undefined		179	215.36	94.69	201	218.34	125.16	17	0	0	-22	14.36	-0.02	8399
5	8	1	425	680	7101	14444	100	39	3844	0	Undefined		238	255.62	140.78	194	211.27	121.11	33	12	0	44	61.62	0.37	9969
5	9	1	392	681	7551	14444	100	39	3844	0	Undefined		197	237.54	195.42	197	211.81	116.37	23	7	0	0	40.54	0.22	9264
5	10	1	374	682	8001	14444	100	39	3844	0	Undefined		216	230.64	123.15	201	218.36	126.91	12	7	0	15	29.64	0.1	8995
5	11	1	340	683	8451	14444	100	39	3844	0	Undefined		205	215.46	123.48	186	200.66	124.84	20	5	0	19	29.46	0.12	8403
5	12	1	324	684	8901	14444	100	39	3844	0	Undefined		201	214.51	96.46	186	203.77	119.79	15	2	0	15	28.51	0.09	8366
5	13	1	146	685	9351	14444	100	39	3844	0	Undefined		179	208.77	119.25	190	209.45	129.32	15	7	0	-11	18.77	-0.01	8142
5	14	1	1224	686	9801	14444	100	39	3844	0	Undefined		135	158.23	85.36	194	210.26	122.68	2	0	0	-59	-35.77	-0.42	6171
5	15	1	1208	687	10251	14444	100	39	3844	0	Undefined		175	212.54	143.88	183	199.07	157.91	12	5	0	-8	29.54	0.09	8289
5	16	1	1019	688	10701	14444	100	39	3844	0	Undefined		212	257.21	186.31	194	209.29	126.6	30	10	0	18	63.21	0.38	10031
5	17	1	1003	689	11151	14444	100	39	3844	0	Undefined		179	173.59	107.91	188	206.61	138.54	12	2	0	-9	-14.41	-0.24	6770
5	18	1	59	690	11601	14444	100	39	3844	0	Undefined		300	285.03	130.02	201	222.4	145.53	28	5	0	99	84.03	0.43	11116
5	19	1	43	691	12051	14444	100	39	3844	0	Undefined		201	221.56	120.89	197	214.91	126.39	15	7	0	4	24.56	0.05	8641
5	20	1	20	692	12501	14444	100	39	3844	0	Undefined		373	393.59	152.94	208	226.34	130.22	56	33	0	165	185.59	1.28	15350
5	21	1	3	693	12951	14444	100	39	3844	0	Undefined		161	194.31	122.29	208	224.42	129.11	15	0	0	-47	-13.69	-0.23	7578
5	1	2	9002	694	3951	14944	100	39	3844	0	Undefined		249	286.23	162.79	201	246.88	588.13	2	0	0	48	85.23	0.07	11163
5	2	2	2219	695	4401	14944	100	39	3844	0	Undefined		260	242.9	112.45	201	521.86	3471.17	0	0	0	59	41.9	-0.08	9473
5	3	2	266	696	4851	14944	100	39	3844	0	Undefined		252	259.31	190.15	194	222.38	351.44	7	2	0	58	65.31	0.11	10113
5	4	2	249	697	5301	14944	100	39	3844	0	Undefined		183	178.23	104.13	183	208.84	167.77	2	0	0	0	-4.77	-0.18	6951
5	5	2	232	698	5751	14944	100	39	3844	0	Undefined		754	787.26	221.12	333	384.5	244.9	82	41	0	421	454.26	1.64	30703
5	6	2	851	699	6201	14944	100	39	3844	0	Undefined		274	278.92	123.33	223	257.63	244.17	2	0	0	51	55.92	0.09	10878
5	7	2	1418	700	6651	14944	100	39	3844	0	Undefined		212	925.41	3771.34	190	209	134.36	20	5	0	22	735.41	5.33	36091
5	8	2	1402	701	7101	14944	100	39	3844	0	Undefined		179	219.08	114.01	194	209.02	117.89	28	2	0	-15	25.08	0.09	8544
5	9	2	1257	702	7551	14944	100	39	3844	0	Undefined		223	265.13	150.01	190	208.37	120.22	38	10	0	33	75.13	0.47	10340
5	10	2	1241	703	8001	14944	100	39	3844	0	Undefined		175	181.49	107.18	194	208.95	124.29	15	0	0	-19	-12.51	-0.22	7078
5	11	2	139	704	8451	14944	100	39	3844	0	Undefined		172	205.28	113.75	179	195.07	121.68	23	2	0	-7	26.28	0.08	8006
5	12	2	122	705	8901	14944	100	39	3844	0	Undefined		208	244.85	135.75	179	200.68	117.85	17	10	0	29	65.85	0.37	9549
5	13	2	306	706	9351	14944	100	39	3844	0	Undefined		183	220.62	147.61	183	201.08	125.19	23	10	0	0	37.62	0.16	8604
5	14	2	290	707	9801	14944	100	39	3844	0	Undefined		150	188.77	126.65	179	204.84	423.86	2	0	0	-29	9.77	-0.04	7362
5	15	2	2205	708	10251	14944	100	39	3844	0	Undefined		212	214.18	111.02	175	192.57	124	17	5	0	37	39.18	0.17	8353
5	16	2	2009	709	10701	14944	100	39	3844	0	Undefined		194	216.15	110.97	183	197.72	119.87	28	5	0	11	33.15	0.15	8430
5	17	2	1803	710	11151	14944	100	39	3844	0	Undefined		219	241.08	114.54	179	372.25	2748.57	0	0	0	40	62.08	-0.05	9402
5	18	2	1612	711	11601	14944	100	39	3844	0	Undefined		348	378.38	188.88	201	217.66	129.6	51	23	0	147	177.38	1.24	14757
5	19	2	200	712	12051	14944	100	39	3844	0	Undefined		172	186.85	94.05	190	210.21	180.63	2	0	0	-18	-3.15	-0.13	7287
5	20	2	183	713	12501	14944	100	39	3844	0	Undefined		212	232.28	128.11	190	208.83	130.89	20	10	0	22	42.28	0.18	9059
5	21	2	167	714	12951	14944	100	39	3844	0	Undefined		161	162.38	100.31	190	210.4	126.13	7	0	0	-29	-27.62	-0.38	6333
5	1	3	110	715	3951	15444	100	39	3844	0	Undefined		183	191.67	92.72	194	214.7	176.64	5	0	0	-11	-2.33	-0.13	7475
5	2	3	89	716	4401	15444	100	39	3844	0	Undefined		201	207.87	97.8	201	461.05	2770	0	0	0	0	6.87	-0.09	8107
5	3	3	915	717	4851	15444	100	39	3844	0	Undefined		208	245.85	137.29	190	221.66	442.98	0	0	0	18	55.85	0.05	9588
5	4	3	632	718	5301	15444	100	39	3844	0	Undefined		197	219.9	116.4	183	201.24	148.44	20	2	0	14	36.9	0.13	8576
5	5	3	537	719	5751	15444	100	39	3844	0	Undefined		186	184.92	85.54	175	228.02	1162.18	0	0	0	11	9.92	-0.04	7212
5	6	3	498	720	6201	15444	100	39	3844	0	Undefined		234	235.92	119.01	175	191.83	110.82	33	7	0	59	60.92	0.4	9201
5	7	3	480	721	6651	15444	100	39	3844	0	Undefined		175	202.92	103.76	179	195.88	129.71	15	2	0	-4	23.92	0.05	7914
5	8	3	431	722	7101	15444	100	39	3844	0	Undefined		234	229.38	144.55	181	198.94	121.38	33	7	0	53	48.38	0.25	8946
5	9	3	397	723	7551	15444	100	39	3844	0	Undefined		219	236.62	121.03	183	201.05	139.23	25	0	0	36	53.62	0.26	9228
5	10	3	378	724	8001	15444	100	39	3844	0	Undefined		175	181.08	110.25	183	201.05	123.87	20	2	0	-8	-1.92	-0.16	7062
5	11	3	361	725	8451	15444	100	39	3844	0	Undefined		252	275.46	134.23	175	192.47	123.61	38	12	0	77	100.46	0.67	10743
5	12	3	328	726	8901	15444	100	39	3844	0	Undefined		175	189.9	85.28	183	199.44	122.66	10	0	0	-8	6.9	-0.08	7406
5	13	3	152	727	9351	15444	100	39	3844	0	Undefined		245	264.77	145.23	175	193.57	147.75	23	5	0	70	89.77	0.48	10326
5	14	3	1228	728	9801	15444	100	39	3844	0	Undefined		223	240.54	136.07	172	190.71	146.42	17	10	0	51	68.54	0.34	9381
5	15	3	1212	729	10251	15444	100	39	3844	0	Undefined		146	156.03	83.02	168	182.83	113.99	12	0	0	-22	-11.97	-0.24	6085
5	16	3	1023	730	10701	15444	100	39	3844	0	Undefined		146	177.54	113.69	168	185.85	116.81	17	5	0	-22	9.54	-0.07	6924
5	17	3	1007	731	11151	15444	100	39	3844	0	Undefined		201	190.49	102.12	164	361.39	2749.5	0	0	0	37	26.49	-0.06	7429
5	18	3	72	732	11601	15444	100	39	3844	0	Undefined		296	317.46	163.18	192	213.77	176.7	28	10	0	104	125.46	0.59	12381
5	19	3	47	733	12051	15444	100	39	3844	0	Undefined		150	187.72	148.46	186	205.77	180.86	12	5	0	-36	1.72	-0.1	7321
5	20	3	24	734	12501	15444	100	39	3844	0	Undefined		153	180.46	93.63	186	202.98	123.55	15	0	0	-33	-5.54	-0.18	7038
5	21	3	7	735	12951	15444	100	39	3844	0	Undefined		183	204.18	105.25	179	198.08	123.86	12	5	0	4	25.18	0.05	7963
5	1	4	8003	736	3951	15944	100	39	3844	0	Undefined		230	243.72	122.72	201	284.61	1675.26	0	0	0	29	42.72	-0.02	9505
5	2	4	2502	737	4401	15944	100	39	3844	0	Undefined		205	236.85	126.07	201	579.91	3457.28	0	0	0	4	35.85	-0.1	9237
5	3	4	270	738	4851	15944	100	39	3844	0	Undefined		190	209.38	133.16	183	218.57	561.42	0	0	0	7	26.38	-0.02	8166
5	4	4	253	739	5301	15944	100	39	3844	0	Undefined		168	170.9	72.43	179	196.09	115.45	7	0	0	-11	-8.1	-0.22	6665
5	5	4	236	740	5751	15944	100	39	3844	0	Undefined		201	209.28	93.02	183	261.72	1612.27	0	0	0	18	26.28	-0.03	8162
5	6	4	217	741	6201	15944	100	39	3844	0	Undefined		201	207.15	115.33	164	212.4	1125.44	0	0	0	37	43.15	0	8079
5	7	4	1504	742	6651	15944	100	39	3844	0	Undefined		150	169.87	103.57	161	179.2	115	15	5	0	-11	8.87	-0.08	6625
5	8	4	1406	743	7101	15944	100	39	3844	0	Undefined		216	249.03	155.11	172	189.61	115.8	30	15	0	44	77.03	0.51	9712
5	9	4	1302	744	7551	15944	100	39	3844	0	Undefined		234	240.67	108.45	172	188.62	130.39	28	2	0	62	68.67	0.4	9386
5	10	4	1245	745	8001	15944	100	39	3844	0	Undefined		153	171.49	119.97	164	181.21	119.4	15	5	0	-11	7.49	-0.08	6688
5	11	4	801	746	8451	15944	100	39	3844	0	Undefined		139	177.46	118.18	164	185.41	127.56	12	5	0	-25	13.46	-0.06	6921
5	12	4	127	747	8901	15944	100	39	3844	0	Undefined		205	217.26	111.31	183	196.85	123.03	25	5	0	22	34.26	0.17	8473
5	13	4	310	748	9351	15944	100	39	3844	0	Undefined		164	167.56	104.45	175	190.22	116.12	12	0	0	-11	-7.44	-0.2	6535
5	14	4	294	749	9801	15944	100	39	3844	0	Undefined		131	153.13	106.15	161	179.99	127.81	12	0	0	-30	-7.87	-0.21	5972
5	15	4	2209	750	10251	15944	100	39	3844	0	Undefined		205	226.1	126.05	161	184.05	184.15	20	2	0	44	65.1	0.23	8818
5	16	4	2013	751	10701	15944	100	39	3844	0	Undefined		175	207.41	136.69	164	184.32	121.18	23	12	0	11	43.41	0.19	8089
5	17	4	1807	752	11151	15944	100	39	3844	0	Undefined		131	162.9	103.36	161	180.15	120.89	12	5	0	-30	1.9	-0.14	6353
5	18	4	1616	753	11601	15944	100	39	3844	0	Undefined		234	276.67	137.59	179	197.67	141.34	30	15	0	55	97.67	0.56	10790
5	19	4	204	754	12051	15944	100	39	3844	0	Undefined		197	217.85	100.48	179	202.55	139.81	17	0	0	18	38.85	0.11	8496
5	20	4	188	755	12501	15944	100	39	3844	0	Undefined		216	257.05	197.7	183	205.5	168.9	10	5	0	33	74.05	0.31	10025
5	21	4	171	756	12951	15944	100	39	3844	0	Undefined		153	169.82	98.08	175	204.23	536.23	0	0	0	-22	-5.18	-0.06	6623
5	1	5	114	757	3951	16444	100	39	3844	0	Undefined		212	217.36	88.9	190	216.52	382.49	0	0	0	22	27.36	0	8477
5	2	5	96	758	4401	16444	100	39	3844	0	Undefined		201	194.26	110.74	186	249.32	1118.78	0	0	0	15	8.26	-0.05	7576
5	3	5	919	759	4851	16444	100	39	3844	0	Undefined		179	199	112	175	195.47	131.24	10	5	0	4	24	0.03	7761
5	4	5	903	760	5301	16444	100	39	3844	0	Undefined		351	382.03	131.49	175	190.96	125.71	69	41	0	176	207.03	1.52	14899
5	5	5	541	761	5751	16444	100	39	3844	0	Undefined		197	271.69	220.03	183	200.53	156.61	25	12	0	14	88.69	0.45	10596
5	6	5	503	762	6201	16444	100	39	3844	0	Undefined		172	182.62	96.19	164	183.37	159.51	7	0	0	8	18.62	0	7122
5	7	5	484	763	6651	16444	100	39	3844	0	Undefined		194	194.85	103.66	164	189.07	223.21	5	0	0	30	30.85	0.03	7599
5	8	5	435	764	7101	16444	100	39	3844	0	Undefined		186	199.92	111.26	168	188.62	221.04	5	0	0	18	31.92	0.05	7797
5	9	5	402	765	7551	16444	100	39	3844	0	Undefined		157	194.38	116.71	161	178.69	111.35	23	12	0	-4	33.38	0.14	7581
5	10	5	382	766	8001	16444	100	39	3844	0	Undefined		172	219.62	128.16	157	175.47	144.56	25	2	0	15	62.62	0.31	8565
5	11	5	365	767	8451	16444	100	39	3844	0	Undefined		175	206.33	125.29	161	178.93	115	25	10	0	14	45.33	0.24	8047
5	12	5	332	768	8901	16444	100	39	3844	0	Undefined		201	210.62	98.54	172	189.34	116.98	20	7	0	29	38.62	0.18	8214
5	13	5	158	769	9351	16444	100	39	3844	0	Undefined		175	181.54	91.61	179	192.62	127.47	10	0	0	-4	2.54	-0.09	7080
5	14	5	1233	770	9801	16444	100	39	3844	0	Undefined		175	187.54	128.24	157	179.17	125.34	17	5	0	18	30.54	0.07	7314
5	15	5	1216	771	10251	16444	100	39	3844	0	Undefined		197	240.15	165.99	168	190.36	225.98	12	2	0	29	72.15	0.22	9366
5	16	5	1027	772	10701	16444	100	39	3844	0	Undefined		146	194	183.07	172	188.38	124.11	15	7	0	-26	22	0.05	7566
5	17	5	1011	773	11151	16444	100	39	3844	0	Undefined		172	202.33	122.37	164	187.78	128.54	17	5	0	8	38.33	0.11	7891
5	18	5	76	774	11601	16444	100	39	3844	0	Undefined		157	170.51	121.06	168	185.57	133.7	17	5	0	-11	2.51	-0.11	6650
5	19	5	51	775	12051	16444	100	39	3844	0	Undefined		175	188.72	122.5	175	194.29	125.7	23	7	0	0	13.72	-0.04	7360
5	20	5	28	776	12501	16444	100	39	3844	0	Undefined		223	234.9	137.03	179	201.05	137.88	30	5	0	44	55.9	0.25	9161
5	21	5	12	777	12951	16444	100	39	3844	0	Undefined		161	192.51	130.41	179	195.71	120.99	12	2	0	-18	13.51	-0.03	7508
5	1	6	8007	778	3951	16944	100	39	3844	0	Undefined		205	217	114.96	186	209.69	378.55	2	0	0	19	31	0.02	8463
5	2	6	3301	779	4401	16944	100	39	3844	0	Undefined		205	194.18	93.84	183	196.23	125.71	5	0	0	22	11.18	-0.02	7573
5	3	6	274	780	4851	16944	100	39	3844	0	Undefined		194	195.79	106.32	172	194.61	198.27	5	0	0	22	23.79	0.01	7636
5	4	6	258	781	5301	16944	100	39	3844	0	Undefined		179	198.51	92.11	172	201.9	290.91	2	0	0	7	26.51	-0.01	7742
5	5	6	241	782	5751	16944	100	39	3844	0	Undefined		238	259.79	130.48	183	201.52	148.53	20	10	0	55	76.79	0.39	10132
5	6	6	222	783	6221	16934	100	39	3844	0	Undefined		457	4579.77	9168.57	179	197.38	162.78	53	41	0	278	4400.77	26.92	178611
5	7	6	1604	784	6651	16944	100	39	3844	0	Undefined		230	227.13	122.16	172	190.27	118.45	33	10	0	58	55.13	0.31	8858
5	8	6	1410	785	7101	16944	100	39	3844	0	Undefined		157	168.72	90.52	161	176.82	112.57	15	0	0	-4	7.72	-0.07	6580
5	9	6	1306	786	7551	16944	100	39	3844	0	Undefined		183	203.72	115.55	157	174.98	116.27	25	10	0	26	46.72	0.25	7945
5	10	6	1249	787	8001	16944	100	39	3844	0	Undefined		194	187.08	87.11	161	177.38	124.17	7	2	0	33	26.08	0.08	7296
5	11	6	806	788	8451	16944	100	39	3844	0	Undefined		150	168.15	91.7	157	175.2	135.87	12	0	0	-7	11.15	-0.05	6558
5	12	6	131	789	8901	16944	100	39	3844	0	Undefined		168	162.82	80.95	164	181.26	132.23	5	0	0	4	-1.18	-0.14	6350
5	13	6	319	790	9351	16944	100	39	3844	0	Undefined		183	189.31	109.08	168	185.34	121.29	20	5	0	15	21.31	0.03	7383
5	14	6	298	791	9801	16944	100	39	3844	0	Undefined		227	241.41	139.76	164	183.56	123.01	33	15	0	63	77.41	0.47	9415
5	15	6	2213	792	10251	16944	100	39	3844	0	Undefined		168	191.92	104.3	164	190.16	223.34	5	0	0	4	27.92	0.01	7485
5	16	6	2104	793	10701	16944	100	39	3844	0	Undefined		161	192.79	118.95	168	185.23	125.78	20	5	0	-7	24.79	0.06	7519
5	17	6	2001	794	11151	16944	100	39	3844	0	Undefined		139	175.72	111.01	164	181.54	115.1	20	2	0	-25	11.72	-0.05	6853
5	18	6	1702	795	11601	16944	100	39	3844	0	Undefined		190	189.21	111.51	168	188.03	132.43	17	0	0	22	21.21	0.01	7379
5	19	6	208	796	12051	16944	100	39	3844	0	Undefined		153	186.87	137.43	172	197.9	244.15	10	0	0	-19	14.87	-0.05	7288
5	20	6	192	797	12501	16944	100	39	3844	0	Undefined		201	206.23	119.61	179	207.08	367.71	2	0	0	22	27.23	0	8043
5	21	6	175	798	12951	16944	100	39	3844	0	Undefined		150	156.95	90.81	179	204.45	355.47	0	0	0	-29	-22.05	-0.13	6121
5	1	7	118	799	3951	17444	100	39	3844	0	Undefined		179	221.26	106.33	190	205.84	130.12	17	2	0	-11	31.26	0.12	8629
5	2	7	100	800	4401	17444	100	39	3844	0	Undefined		300	1024.51	1626.11	179	209.43	401.24	23	20	0	121	845.51	2.03	39956
5	3	7	Block	801	4851	17444	100	39	3844	0	Undefined		168	162.15	73.31	161	177.84	112.96	5	0	0	7	1.15	-0.14	6324
5	4	7	907	802	5301	17444	100	39	3844	0	Undefined		172	184.79	96.55	164	180.83	171.48	10	0	0	8	20.79	0.02	7207
5	5	7	505	803	5751	17444	100	39	3844	0	Undefined		223	252.18	133.97	183	194.95	110.17	30	12	0	40	69.18	0.52	9835
5	6	7	509	804	6201	17444	100	39	3844	0	Undefined		223	228.21	116.62	179	192.9	112.56	25	10	0	44	49.21	0.31	8900
5	7	7	489	805	6651	17444	100	39	3844	0	Undefined		142	170.33	116.19	164	184.2	114.73	20	7	0	-22	6.33	-0.12	6643
5	8	7	437	806	7101	17444	100	39	3844	0	Undefined		168	192.56	118.42	161	178.09	120.73	12	5	0	7	31.56	0.12	7510
5	9	7	406	807	7551	17444	100	39	3844	0	Undefined		183	217.85	118.54	168	184.31	235.97	10	0	0	15	49.85	0.14	8496
5	10	7	387	808	8001	17444	100	39	3844	0	Undefined		139	145.97	106.81	153	172.05	109.82	12	5	0	-14	-7.03	-0.24	5693
5	11	7	370	809	8451	17444	100	39	3844	0	Undefined		150	168.85	100.37	157	172.67	109.41	17	2	0	-7	11.85	-0.03	6585
5	12	7	336	810	8901	17444	100	39	3844	0	Undefined		175	195.9	114.69	164	176.8	109.89	20	7	0	11	31.9	0.17	7640
5	13	7	162	811	9351	17444	100	39	3844	0	Undefined		157	190.08	136.29	164	182.23	119.24	17	12	0	-7	26.08	0.07	7413
5	14	7	1237	812	9801	17444	100	39	3844	0	Undefined		186	179.95	105.37	161	180.84	172.69	7	0	0	25	18.95	-0.01	7018
5	15	7	1220	813	10251	17444	100	39	3844	0	Undefined		179	199.15	107.72	157	177.56	114.05	10	7	0	22	42.15	0.19	7767
5	16	7	1204	814	10701	17444	100	39	3844	0	Undefined		234	233.18	124.43	168	185.35	121.49	28	7	0	66	65.18	0.39	9094
5	17	7	1015	815	11151	17444	100	39	3844	0	Undefined		186	196	105.33	168	187.89	139.13	12	5	0	18	28	0.06	7644
5	18	7	81	816	11601	17444	100	39	3844	0	Undefined		135	157.87	92.1	168	188	130.86	5	2	0	-33	-10.13	-0.23	6157
5	19	7	55	817	12051	17444	100	39	3844	0	Undefined		164	192.15	138.68	168	188.85	123.11	17	10	0	-4	24.15	0.03	7494
5	20	7	32	818	12501	17444	100	39	3844	0	Undefined		168	175.31	93.66	172	193.59	122.01	10	2	0	-4	3.31	-0.15	6837
5	21	7	16	819	12951	17444	100	39	3844	0	Undefined		150	173.95	104.78	179	198.45	123.19	12	2	0	-29	-5.05	-0.2	6784
5	1	8	8011	820	3951	17944	100	39	3844	0	Undefined		208	221.79	87.03	190	206.04	130.2	12	2	0	18	31.79	0.12	8650
5	2	8	Block	821	4401	17944	100	39	3844	0	Undefined		172	171.46	105.91	172	203.91	405.06	0	0	0	0	-0.54	-0.08	6687
5	3	8	287	822	4851	17944	100	39	3844	0	Undefined		168	184.08	83.69	161	175.22	123.13	10	0	0	7	23.08	0.07	7179
5	4	8	262	823	5301	17944	100	39	3844	0	Undefined		131	139.51	76.57	161	183.85	332.5	0	0	0	-30	-21.49	-0.13	5441
5	5	8	246	824	5751	17944	100	39	3844	0	Undefined		142	190.85	120.22	168	192.12	298.23	0	0	0	-26	22.85	0	7443
5	6	8	227	825	6201	17944	100	39	3844	0	Undefined		168	175.1	86.91	164	180.59	109.13	15	2	0	4	11.1	-0.05	6829
5	7	8	1608	826	6651	17944	100	39	3844	0	Undefined		139	176.15	117.3	161	180.23	111.87	15	12	0	-22	15.15	-0.04	6870
5	8	8	1414	827	7101	17944	100	39	3844	0	Undefined		183	201.31	110.35	168	188.49	122.92	23	7	0	15	33.31	0.1	7851
5	9	8	1310	828	7551	17944	100	39	3844	0	Undefined		201	214.74	120.75	175	196.33	303.94	5	0	0	26	39.74	0.06	8375
5	10	8	1253	829	8001	17944	100	39	3844	0	Undefined		131	149.85	95.05	161	184.4	300.93	2	0	0	-30	-11.15	-0.11	5844
5	11	8	810	830	8451	17944	100	39	3844	0	Undefined		153	196.95	100.57	164	178.27	115.4	28	0	0	-11	32.95	0.16	7681
5	12	8	135	831	8901	17944	100	39	3844	0	Undefined		197	215.36	110.11	168	188.27	272.87	5	0	0	29	47.36	0.1	8399
5	13	8	Str	832	9351	17944	100	39	3844	0	Undefined		128	136.9	88.01	168	182.4	131.43	7	0	0	-40	-31.1	-0.35	5339
5	14	8	303	833	9801	17944	100	39	3844	0	Undefined		164	189.36	128.88	157	176.27	195.71	7	2	0	7	32.36	0.07	7385
5	15	8	Block	834	10251	17944	100	39	3844	0	Undefined		139	160.28	96.47	153	169.22	109.77	12	2	0	-14	7.28	-0.08	6251
5	16	8	2201	835	10701	17944	100	39	3844	0	Undefined		179	186.95	98.57	164	182.01	119.02	12	2	0	15	22.95	0.04	7291
5	17	8	2005	836	11151	17944	100	39	3844	0	Undefined		172	180.97	99.83	168	185.01	131.75	7	2	0	4	12.97	-0.03	7058
5	18	8	1706	837	11601	17944	100	39	3844	0	Undefined		128	149.82	91.19	168	185.32	116.89	12	0	0	-40	-18.18	-0.3	5843
5	19	8	212	838	12051	17944	100	39	3844	0	Undefined		168	190.44	133.69	164	184.08	126.24	17	5	0	4	26.44	0.05	7427
5	20	8	196	839	12501	17944	100	39	3844	0	Undefined		186	197.87	95.66	172	202.99	504.08	0	0	0	14	25.87	-0.01	7717
5	21	8	179	840	12951	17944	100	39	3844	0	Undefined		205	207.9	104.47	175	193.69	135.96	15	5	0	30	32.9	0.1	8108
6	1	1	104	841	13905	14484	100	38	3850	0	Undefined		224.5	235.82	119.56	205	225.5	138.77	13	2	0	19.5	30.82	0.07	8961
6	2	1	85	842	14355	14484	100	38	3850	0	Undefined		213.5	240.74	129.32	197	217.53	129.36	23	5	0	16.5	43.74	0.18	9148
6	3	1	911	843	14805	14484	100	38	3850	0	Undefined		261.5	261.87	147.25	208	235.51	362.89	2	0	0	53.5	53.87	0.07	9951
6	4	1	627	844	15255	14484	100	38	3850	0	Undefined		194	245.24	191.67	208	232.97	362.5	5	2	0	-14	37.24	0.03	9319
6	5	1	530	845	15705	14484	100	38	3850	0	Undefined		234	282.32	160.01	194	210	121.04	31	15	0	40	88.32	0.6	10728
6	6	1	493	846	16155	14484	100	38	3850	0	Undefined		179	204.95	118.66	205	219.28	125.32	15	5	0	-26	-0.05	-0.11	7788
6	7	1	440	847	16605	14484	100	38	3850	0	Undefined		247	257.34	99.8	208	229.12	298.57	2	0	0	39	49.34	0.09	9779
6	8	1	425	848	17055	14484	100	38	3850	0	Undefined		223	231.34	96.19	197	222.94	325.83	0	0	0	26	34.34	0.03	8791
6	9	1	392	849	17505	14484	100	38	3850	0	Undefined		282	288.66	113.12	212	234.68	271.11	5	0	0	70	76.66	0.2	10969
6	10	1	374	850	17955	14484	100	38	3850	0	Undefined		199	242.55	212.82	223	242.44	209.55	2	2	0	-24	19.55	0	9217
6	11	1	340	851	18405	14484	100	38	3850	0	Undefined		265	266.34	132.6	227	245.91	189.96	5	2	0	38	39.34	0.11	10121
6	12	1	324	852	18855	14484	100	38	3850	0	Undefined		239.5	260.16	124.69	212	231.05	137.78	23	7	0	27.5	48.16	0.21	9886
6	13	1	146	853	19305	14484	100	38	3850	0	Undefined		269	266.79	106.61	221	236.92	129.31	21	5	0	48	45.79	0.23	10138
6	14	1	1224	854	19755	14484	100	38	3850	0	Undefined		199	206.37	95.78	219	237.96	255.39	2	0	0	-20	-12.63	-0.12	7842
6	15	1	1208	855	20205	14484	100	38	3850	0	Undefined		384	374.34	141.99	245	262.24	256.89	15	2	0	139	129.34	0.44	14225
6	16	1	1019	856	20655	14484	100	38	3850	0	Undefined		243.5	244.32	93.14	219	342.62	2311.23	0	0	0	24.5	25.32	-0.04	9284
6	17	1	1003	857	21105	14484	100	38	3850	0	Undefined		197.5	232.5	105.46	227	240.13	121.52	18	2	0	-29.5	5.5	-0.06	8835
6	18	1	59	858	21555	14484	100	38	3850	0	Undefined		305.5	304.34	110.31	238	252.91	123.32	28	5	0	67.5	66.34	0.42	11565
6	19	1	43	859	22005	14484	100	38	3850	0	Undefined		424	451.55	234.27	267	280.11	119.6	57	28	0	157	184.55	1.43	17159
6	20	1	20	860	22455	14484	100	38	3850	0	Undefined		609.5	562.63	150.85	271	285.68	121.41	81	60	0	338.5	291.63	2.28	21380
6	21	1	3	861	22905	14484	100	38	2112	0	Undefined		316.5	329.97	135.53	263	277.46	114.42	28	15	0	53.5	66.97	0.46	12539
6	1	2	9002	862	13905	14984	100	38	3850	0	Undefined		210.5	227.53	148.39	205	223.94	150.44	21	5	0	5.5	22.53	0.02	8646
6	2	2	2219	863	14355	14984	100	38	3850	0	Undefined		201	228.89	134.59	190	212.58	129.61	18	7	0	11	38.89	0.13	8698
6	3	2	266	864	14805	14984	100	38	3850	0	Undefined		234	257.92	147.2	197	220.56	129.53	23	5	0	37	60.92	0.29	9801
6	4	2	249	865	15255	14984	100	38	3850	0	Undefined		159	170.87	80.71	201	218.27	168.49	0	0	0	-42	-30.13	-0.28	6493
6	5	2	232	866	15705	14984	100	38	3850	0	Undefined		247	265.34	116.75	190	207.31	161.47	23	5	0	57	75.34	0.36	10083
6	6	2	851	867	16155	14984	100	38	3850	0	Undefined		208	210	100.73	197	212.38	126.75	13	2	0	11	13	-0.02	7980
6	7	2	1418	868	16605	14984	100	38	3850	0	Undefined		195.5	226.5	138.19	205	219.51	125.18	10	5	0	-9.5	21.5	0.06	8607
6	8	2	1402	869	17055	14984	100	38	3850	0	Undefined		190	231.32	112.11	194	212.41	183.08	13	2	0	-4	37.32	0.1	8790
6	9	2	1257	870	17505	14984	100	38	3850	0	Undefined		267	289.26	104.89	197	221.72	306.04	2	0	0	70	92.26	0.22	10992
6	10	2	1241	871	17955	14984	100	38	3850	0	Undefined		241	260.87	141.13	201	215.74	147.31	23	7	0	40	59.87	0.31	9913
6	11	2	139	872	18405	14984	100	38	3850	0	Undefined		223	239.58	122.44	212	229.3	137.91	18	5	0	11	27.58	0.07	9104
6	12	2	122	873	18855	14984	100	38	3850	0	Undefined		241.5	240.92	89.3	197	214.57	136.59	15	2	0	44.5	43.92	0.19	9155
6	13	2	306	874	19305	14984	100	38	3850	0	Undefined		208	222.32	107.61	201	217.25	117.16	7	5	0	7	21.32	0.04	8448
6	14	2	290	875	19755	14984	100	38	3850	0	Undefined		194	213.11	84.93	201	218.26	200.9	2	0	0	-7	12.11	-0.03	8098
6	15	2	2205	876	20205	14984	100	38	3850	0	Undefined		342	359.37	157.39	216	232.04	130.84	47	23	0	126	143.37	0.97	13656
6	16	2	2009	877	20655	14984	100	38	3850	0	Undefined		195.5	199.61	106.97	201	221.69	389.66	0	0	0	-5.5	-1.39	-0.06	7585
6	17	2	1803	878	21105	14984	100	38	3850	0	Undefined		234	259.55	123.96	205	221.98	128.24	21	7	0	29	54.55	0.29	9863
6	18	2	1612	879	21555	14984	100	38	3850	0	Undefined		316.5	338.39	144.62	205	220.17	112.67	50	23	0	111.5	133.39	1.05	12859
6	19	2	200	880	22005	14984	100	38	3850	0	Undefined		320	346.71	139.57	230	246.98	140.98	36	15	0	90	116.71	0.71	13175
6	20	2	183	881	22455	14984	100	38	3850	0	Undefined		247	293.84	144.08	230	242.62	111.81	23	10	0	17	63.84	0.46	11166
6	21	2	167	882	22905	14984	100	38	2112	0	Undefined		309	311.92	125.83	245	255.15	117.19	34	10	0	64	66.92	0.48	11853
6	1	3	110	883	13905	15484	100	38	3850	0	Undefined		206.5	226.82	115.42	190	211.07	138.55	15	5	0	16.5	36.82	0.11	8619
6	2	3	89	884	14355	15484	100	38	3850	0	Undefined		232	333.47	436.12	186	207.62	128.94	26	5	0	46	147.47	0.98	12672
6	3	3	915	885	14805	15484	100	38	3850	0	Undefined		225	220.18	122.44	190	205.66	118.93	21	5	0	35	30.18	0.12	8367
6	4	3	632	886	15255	15484	100	38	3850	0	Undefined		168	183.08	113.35	186	205.62	283.64	0	0	0	-18	-2.92	-0.08	6957
6	5	3	537	887	15705	15484	100	38	3850	0	Undefined		170	186.74	116.17	186	205.01	131.86	15	0	0	-16	0.74	-0.14	7096
6	6	3	498	888	16155	15484	100	38	3850	0	Undefined		234	249.76	135.66	190	204.68	125.69	23	10	0	44	59.76	0.36	9491
6	7	3	480	889	16605	15484	100	38	3850	0	Undefined		197.5	220.45	108.48	201	218.51	133.62	18	0	0	-3.5	19.45	0.01	8377
6	8	3	431	890	17055	15484	100	38	3850	0	Undefined		192	249.68	138.07	194	240.75	834.36	0	0	0	-2	55.68	0.01	9488
6	9	3	397	891	17505	15484	100	38	3850	0	Undefined		261.5	285.74	125.99	183	208.77	440.91	0	0	0	78.5	102.74	0.17	10858
6	10	3	378	892	17955	15484	100	38	3850	0	Undefined		203	207.92	111.07	179	197.87	116.51	21	5	0	24	28.92	0.09	7901
6	11	3	361	893	18405	15484	100	38	3850	0	Undefined		168	171.47	100.18	190	211.23	170.44	5	0	0	-22	-18.53	-0.23	6516
6	12	3	328	894	18855	15484	100	38	3850	0	Undefined		214	274.03	251.43	179	196.35	118	28	15	0	35	95.03	0.66	10413
6	13	3	152	895	19305	15484	100	38	3850	0	Undefined		142.5	169.29	92.31	179	196.05	119.86	13	0	0	-36.5	-9.71	-0.22	6433
6	14	3	1228	896	19755	15484	100	38	3850	0	Undefined		217.5	229.61	123.91	179	197.77	198.43	5	2	0	38.5	50.61	0.16	8725
6	15	3	1212	897	20205	15484	100	38	3850	0	Undefined		263	256.03	100.47	186	227.77	960.06	0	0	0	77	70.03	0.03	9729
6	16	3	1023	898	20655	15484	100	38	3850	0	Undefined		195.5	194.68	72.68	179	189.53	105.15	10	2	0	16.5	15.68	0.05	7398
6	17	3	1007	899	21105	15484	100	38	3850	0	Undefined		195.5	211.16	96.05	190	202.05	125.09	15	0	0	5.5	21.16	0.07	8024
6	18	3	72	900	21555	15484	100	38	3850	0	Undefined		285.5	283.71	105.32	186	206.8	393.98	0	0	0	99.5	97.71	0.2	10781
6	19	3	47	901	22005	15484	100	38	3850	0	Undefined		267	272.89	144.55	194	213.27	390.64	2	0	0	73	78.89	0.15	10370
6	20	3	24	902	22455	15484	100	38	3850	0	Undefined		197.5	222.74	114.35	197	208.95	109.14	26	7	0	0.5	25.74	0.13	8464
6	21	3	7	903	22905	15484	100	38	2112	0	Undefined		201	241.13	135.44	212	224.57	107.12	18	5	0	-11	29.13	0.15	9163
6	1	4	8003	904	13905	15984	100	38	3850	0	Undefined		257.5	282.47	128.21	183	210.04	475.36	0	0	0	74.5	99.47	0.15	10734
6	2	4	2502	905	14355	15984	100	38	3850	0	Undefined		331.5	306.42	128.05	183	209.79	476.42	0	0	0	148.5	123.42	0.2	11644
6	3	4	270	906	14805	15984	100	38	3850	0	Undefined		206.5	222.53	106.1	186	205.07	126.38	23	5	0	20.5	36.53	0.14	8456
6	4	4	253	907	15255	15984	100	38	3850	0	Undefined		192	210.24	131.71	183	204.07	288.62	2	0	0	9	27.24	0.02	7989
6	5	4	236	908	15705	15984	100	38	3850	0	Undefined		234	252.5	157.42	183	200.03	280.89	10	0	0	51	69.5	0.19	9595
6	6	4	217	909	16155	15984	100	38	3850	0	Undefined		184.5	199.16	83.42	183	208.15	528.58	0	0	0	1.5	16.16	-0.02	7568
6	7	4	1504	910	16605	15984	100	38	3850	0	Undefined		245	256.79	106.02	194	211.16	132.47	23	5	0	51	62.79	0.34	9758
6	8	4	1406	911	17055	15984	100	38	3850	0	Undefined		256	278.58	126.91	190	229.5	717.33	0	0	0	66	88.58	0.07	10586
6	9	4	1302	912	17505	15984	100	38	3850	0	Undefined		206.5	238.97	141.71	186	203.16	138.02	26	10	0	20.5	52.97	0.26	9081
6	10	4	1245	913	17955	15984	100	38	3850	0	Undefined		250.5	271.71	109.37	183	198.77	139.64	26	5	0	67.5	88.71	0.52	10325
6	11	4	801	914	18405	15984	100	38	3850	0	Undefined		201	203.45	102.89	190	210.04	170	10	0	0	11	13.45	-0.04	7731
6	12	4	127	915	18855	15984	100	38	3850	0	Undefined		208.5	215.21	119.18	179	195.58	166.26	13	2	0	29.5	36.21	0.12	8178
6	13	4	310	916	19305	15984	100	38	3850	0	Undefined		192	209.03	115.27	175	187.39	110.41	21	7	0	17	34.03	0.2	7943
6	14	4	294	917	19755	15984	100	38	3850	0	Undefined		201	199.95	100.06	168	193.82	422.87	0	0	0	33	31.95	0.01	7598
6	15	4	2209	918	20205	15984	100	38	3850	0	Undefined		161	180.21	130.08	175	278.6	1748.14	0	0	0	-14	5.21	-0.06	6848
6	16	4	2013	919	20655	15984	100	38	3850	0	Undefined		168	161	87.61	179	258.44	1460.12	0	0	0	-11	-18	-0.07	6118
6	17	4	1807	920	21105	15984	100	38	3850	0	Undefined		219	241.53	98.37	179	195.16	173.24	15	0	0	40	62.53	0.27	9178
6	18	4	1616	921	21555	15984	100	38	3850	0	Undefined		197	189.29	90.14	179	205.27	454.24	0	0	0	18	10.29	-0.04	7193
6	19	4	204	922	22005	15984	100	38	3850	0	Undefined		175.5	185.95	113.5	183	197.21	109.22	18	2	0	-7.5	2.95	-0.1	7066
6	20	4	188	923	22455	15984	100	38	3850	0	Undefined		219.5	214.42	87.52	190	201.08	107.9	15	2	0	29.5	24.42	0.12	8148
6	21	4	171	924	22905	15984	100	38	2112	0	Undefined		263	278.13	107.96	201	213.16	101.57	39	15	0	62	77.13	0.64	10569
6	1	5	114	925	13905	16484	100	38	3850	0	Undefined		202.5	237.89	205.86	179	199.44	122.98	21	10	0	23.5	58.89	0.31	9040
6	2	5	96	926	14355	16484	100	38	3850	0	Undefined		235.5	234.39	123.49	179	221.28	487.94	0	0	0	56.5	55.39	0.03	8907
6	3	5	919	927	14805	16484	100	38	3850	0	Undefined		197.5	223.87	128.71	179	199.05	145.13	15	7	0	18.5	44.87	0.17	8507
6	4	5	903	928	15255	16484	100	38	3850	0	Undefined		329.5	348.39	162.32	173.5	196.99	153.24	50	23	0	156	174.89	0.99	13239
6	5	5	541	929	15705	16484	100	38	3850	0	Undefined		260	247.45	147.02	179	193.06	114.94	31	10	0	81	68.45	0.47	9403
6	6	5	503	930	16155	16484	100	38	3850	0	Undefined		199	187.87	99.17	172	190.39	118.52	15	2	0	27	15.87	-0.02	7139
6	7	5	484	931	16605	16484	100	38	3850	0	Undefined		248.5	289.53	137.14	172	186.51	116.28	47	18	0	76.5	117.53	0.89	11002
6	8	5	435	932	17055	16484	100	38	3850	0	Undefined		232.5	244.08	129.45	175	193.43	124.57	23	10	0	57.5	69.08	0.41	9275
6	9	5	402	933	17505	16484	100	38	3850	0	Undefined		184.5	197.37	98.55	186	201.15	116.23	10	5	0	-1.5	11.37	-0.03	7500
6	10	5	382	934	17955	16484	100	38	3850	0	Undefined		202.5	209.97	107.84	183	196.29	112.36	23	2	0	19.5	26.97	0.12	7979
6	11	5	365	935	18405	16484	100	38	3850	0	Undefined		170	186.87	105.32	175	193.84	123.99	15	0	0	-5	11.87	-0.06	7101
6	12	5	332	936	18855	16484	100	38	3850	0	Undefined		190	197.05	114.39	172	200.43	455.67	0	0	0	18	25.05	-0.01	7488
6	13	5	158	937	19305	16484	100	38	3850	0	Undefined		205	203.39	120.71	168	185.77	121.28	23	5	0	37	35.39	0.15	7729
6	14	5	1233	938	19755	16484	100	38	3850	0	Undefined		140.5	168.11	96.56	164	181.07	106.84	18	2	0	-23.5	4.11	-0.12	6388
6	15	5	1216	939	20205	16484	100	38	3850	0	Undefined		213.5	217.79	113.21	164	178.67	106.8	28	10	0	49.5	53.79	0.37	8276
6	16	5	1027	940	20655	16484	100	38	3850	0	Undefined		217.5	224.97	131.64	179	261.62	1474.68	0	0	0	38.5	45.97	-0.02	8549
6	17	5	1011	941	21105	16484	100	38	3850	0	Undefined		173.5	185.34	65.31	179	195.36	230.33	0	0	0	-5.5	6.34	-0.04	7043
6	18	5	76	942	21555	16484	100	38	3850	0	Undefined		155.5	163.16	80.29	183	204.8	433.94	0	0	0	-27.5	-19.84	-0.1	6200
6	19	5	51	943	22005	16484	100	38	3850	0	Undefined		173.5	184.05	99.88	183	194.08	105.96	15	0	0	-9.5	1.05	-0.09	6994
6	20	5	28	944	22455	16484	100	38	3850	0	Undefined		230.5	258	150.75	190	208.31	359.32	5	0	0	40.5	68	0.14	9804
6	21	5	12	945	22905	16484	100	38	2112	0	Undefined		281.5	268.53	95.13	194	206.42	97.34	44	10	0	87.5	74.53	0.64	10204
6	1	6	8007	946	13905	16984	100	38	3850	0	Undefined		177	443.39	1494.78	175	192.46	124.87	18	2	0	2	268.39	2.01	16849
6	2	6	3301	947	14355	16984	100	38	3850	0	Undefined		234	236.76	113.47	183	198.91	123.93	21	5	0	51	53.76	0.31	8997
6	3	6	274	948	14805	16984	100	38	3850	0	Undefined		168	180.03	104.29	179	198.03	181.45	7	0	0	-11	1.03	-0.1	6841
6	4	6	258	949	15255	16984	100	38	3850	0	Undefined		202.5	195.58	100.09	175	192.23	137.96	13	0	0	27.5	20.58	0.02	7432
6	5	6	241	950	15705	16984	100	38	3850	0	Undefined		204.5	204.97	86.65	183	199.97	146.48	5	0	0	21.5	21.97	0.03	7789
6	6	6	222	951	16155	16984	100	38	3850	0	Undefined		254	264.03	116.46	172	190.64	120.76	39	7	0	82	92.03	0.61	10033
6	7	6	1604	952	16605	16984	100	38	3850	0	Undefined		181	183.5	96.72	168	186.69	118.53	13	5	0	13	15.5	-0.03	6973
6	8	6	1410	953	17055	16984	100	38	3850	0	Undefined		171.5	200.05	123.31	183	199.6	125.87	13	7	0	-11.5	17.05	0	7602
6	9	6	1306	954	17505	16984	100	38	3850	0	Undefined		263	267.79	126.82	183	199.82	115.96	34	15	0	80	84.79	0.59	10176
6	10	6	1249	955	17955	16984	100	38	3850	0	Undefined		172	211.53	143	183	196.88	113.04	21	10	0	-11	28.53	0.13	8038
6	11	6	806	956	18405	16984	100	38	3850	0	Undefined		170	207.37	144.55	175	199.22	454.03	2	0	0	-5	32.37	0.02	7880
6	12	6	131	957	18855	16984	100	38	3850	0	Undefined		160.5	168.74	86.32	172	195.22	453.03	0	0	0	-11.5	-3.26	-0.06	6412
6	13	6	319	958	19305	16984	100	38	3850	0	Undefined		175	189.92	92.89	168	185.15	128.65	7	2	0	7	21.92	0.04	7217
6	14	6	298	959	19755	16984	100	38	3850	0	Undefined		155	169.47	106.34	164	181.06	127.55	13	2	0	-9	5.47	-0.09	6440
6	15	6	2213	960	20205	16984	100	38	3850	0	Undefined		161	188	100.73	161	176.22	111.04	23	5	0	0	27	0.11	7144
6	16	6	2104	961	20655	16984	100	38	3850	0	Undefined		160.5	175.53	86.62	172	192.04	436.63	0	0	0	-11.5	3.53	-0.04	6670
6	17	6	2001	962	21105	16984	100	38	3850	0	Undefined		162.5	176.05	94.81	175	196.26	437.86	0	0	0	-12.5	1.05	-0.05	6690
6	18	6	1702	963	21555	16984	100	38	3850	0	Undefined		256	260.08	113.99	179	197.31	242.61	7	0	0	77	81.08	0.26	9883
6	19	6	208	964	22005	16984	100	38	3850	0	Undefined		159	164.45	87.59	183	198.62	242.14	0	0	0	-24	-18.55	-0.14	6249
6	20	6	192	965	22455	16984	100	38	3850	0	Undefined		197.5	203.66	103.94	186	208.28	360.42	0	0	0	11.5	17.66	-0.01	7739
6	21	6	175	966	22905	16984	100	38	2112	0	Undefined		192	217.92	107.89	190	202.67	99.51	18	7	0	2	27.92	0.15	8281
6	1	7	118	967	13905	17484	100	38	3850	0	Undefined		181	215.03	156.42	172	192.35	136.97	18	5	0	9	43.03	0.17	8171
6	2	7	100	968	14355	17484	100	38	3850	0	Undefined		223	235.66	110.49	186	207.64	206.63	7	0	0	37	49.66	0.14	8955
6	3	7	Block	969	14805	17484	100	38	3850	0	Undefined		162.5	192.92	130.56	168	186.7	122.7	21	7	0	-5.5	24.92	0.05	7331
6	4	7	907	970	15255	17484	100	38	3850	0	Undefined		226.5	239.55	139.78	161	185.35	372.95	2	0	0	65.5	78.55	0.15	9103
6	5	7	505	971	15705	17484	100	38	3850	0	Undefined		201	225.74	122.05	168	194.11	391.92	2	0	0	33	57.74	0.08	8578
6	6	7	509	972	16155	17484	100	38	3850	0	Undefined		195.5	208.05	88.82	172	187.28	113.62	21	2	0	23.5	36.05	0.18	7906
6	7	7	489	973	16605	17484	100	38	3850	0	Undefined		170	201.71	127.26	157	175.21	111.52	18	13	0	13	44.71	0.24	7665
6	8	7	437	974	17055	17484	100	38	3850	0	Undefined		164.5	179.63	98.5	157	172.67	112.34	15	2	0	7.5	22.63	0.06	6826
6	9	7	406	975	17505	17484	100	38	3850	0	Undefined		230	242.26	125.31	164	179.76	109.66	31	10	0	66	78.26	0.57	9206
6	10	7	387	976	17955	17484	100	38	3850	0	Undefined		213.5	231.11	131.09	172	188.97	129.83	13	7	0	41.5	59.11	0.32	8782
6	11	7	370	977	18405	17484	100	38	3850	0	Undefined		194	218.08	129.12	168	186.02	114.69	23	13	0	26	50.08	0.28	8287
6	12	7	336	978	18855	17484	100	38	3850	0	Undefined		186.5	198	88.22	172	185.57	111.83	15	0	0	14.5	26	0.11	7524
6	13	7	162	979	19305	17484	100	38	3850	0	Undefined		202.5	214	107.49	168	183.84	115.46	26	7	0	34.5	46	0.26	8132
6	14	7	1237	980	19755	17484	100	38	3850	0	Undefined		146	154.63	109.76	172	189.6	130.41	2	2	0	-26	-17.37	-0.27	5876
6	15	7	1220	981	20205	17484	100	38	3850	0	Undefined		177	187.87	111.09	172	187.72	115.32	21	2	0	5	15.87	0	7139
6	16	7	1204	982	20655	17484	100	38	3850	0	Undefined		199	249.79	215.93	175	193.87	218.04	10	5	0	24	74.79	0.26	9492
6	17	7	1015	983	21105	17484	100	38	3850	0	Undefined		192	190.66	81.32	183	201.48	228.16	0	0	0	9	7.66	-0.05	7245
6	18	7	81	984	21555	17484	100	38	3850	0	Undefined		215.5	257.5	199.69	186	202.48	106.4	28	7	0	29.5	71.5	0.52	9785
6	19	7	55	985	22005	17484	100	38	3850	0	Undefined		164	174.34	96.51	190	202.9	105.52	7	5	0	-26	-15.66	-0.27	6625
6	20	7	32	986	22455	17484	100	38	3850	0	Undefined		232	235.87	87.4	197	205.87	101.26	23	5	0	35	38.87	0.3	8963
6	21	7	16	987	22905	17484	100	38	2112	0	Undefined		263	262.16	114.71	201	213.04	98.55	39	7	0	62	61.16	0.5	9962
6	1	8	8011	988	13905	17984	100	38	3850	0	Undefined		245	257.13	135.96	161	181.22	130.63	34	10	0	84	96.13	0.58	9771
6	2	8	Block	989	14355	17984	100	38	3850	0	Undefined		118.5	148	99.05	168	187.29	121.13	7	2	0	-49.5	-20	-0.32	5624
6	3	8	287	990	14805	17984	100	38	3850	0	Undefined		151.5	178.53	111.93	161	182.85	155.53	10	2	0	-9.5	17.53	-0.03	6784
6	4	8	262	991	15255	17984	100	38	3850	0	Undefined		199	210.68	119.4	161	176.01	125.12	26	5	0	38	49.68	0.28	8006
6	5	8	246	992	15705	17984	100	38	3850	0	Undefined		206.5	185.53	116.57	157	183.07	381.91	0	0	0	49.5	28.53	0.01	7050
6	6	8	227	993	16155	17984	100	38	3850	0	Undefined		234	221.08	115.59	164	183.26	149.73	23	5	0	70	57.08	0.25	8401
6	7	8	1608	994	16605	17984	100	38	3850	0	Undefined		183	198.24	98.29	157	180.62	323.06	0	0	0	26	41.24	0.05	7533
6	8	8	1414	995	17055	17984	100	38	3850	0	Undefined		205	253.5	167.06	157	171.79	113.25	23	13	0	48	96.5	0.72	9633
6	9	8	1310	996	17505	17984	100	38	3850	0	Undefined		157	193.89	111.71	157	172.58	117.93	28	7	0	0	36.89	0.18	7368
6	10	8	1253	997	17955	17984	100	38	3850	0	Undefined		184.5	212.34	104.89	164	179.86	129.56	26	0	0	20.5	48.34	0.25	8069
6	11	8	810	998	18405	17984	100	38	3850	0	Undefined		192	217.79	123.18	161	179.48	117.9	26	10	0	31	56.79	0.32	8276
6	12	8	135	999	18855	17984	100	38	3850	0	Undefined		153.5	172.39	97.87	164	182.37	160.7	2	2	0	-10.5	8.39	-0.06	6551
6	13	8	Str	1000	19305	17984	100	38	3850	0	Undefined		161	178.45	102.66	164	182.48	116.57	18	2	0	-3	14.45	-0.03	6781
6	14	8	303	1001	19755	17984	100	38	3850	0	Undefined		159	169.18	102.6	172	187.35	112.16	15	2	0	-13	-2.82	-0.16	6429
6	15	8	Block	1002	20205	17984	100	38	3850	0	Undefined		158.5	164.92	93.2	172	187.54	114.73	13	0	0	-13.5	-7.08	-0.2	6267
6	16	8	2201	1003	20655	17984	100	38	3850	0	Undefined		164.5	285.37	605.15	175	220.47	982.38	2	2	0	-10.5	110.37	0.07	10844
6	17	8	2005	1004	21105	17984	100	38	3850	0	Undefined		217.5	228.32	112.67	183	208.86	518.42	0	0	0	34.5	45.32	0.04	8676
6	18	8	1706	1005	21555	17984	100	38	3850	0	Undefined		164.5	171.68	90.85	190	211.89	493.16	0	0	0	-25.5	-18.32	-0.08	6524
6	19	8	212	1006	22005	17984	100	38	3850	0	Undefined		188.5	205.03	86.22	190	203.64	160.22	10	0	0	-1.5	15.03	0.01	7791
6	20	8	196	1007	22455	17984	100	38	3850	0	Undefined		184.5	206.68	122.85	190	203.07	99.18	18	10	0	-5.5	16.68	0.04	7854
6	21	8	179	1008	22905	17984	100	38	2112	0	Undefined		261.5	273.97	129.3	201	216.42	119.7	28	10	0	60.5	72.97	0.48	10411
7	1	1	105	1009	3841	19003	100	39	3840	0	Undefined		212	226.08	103.42	183	204.02	272.04	2	0	0	29	43.08	0.08	8817
7	2	1	86	1010	4291	19003	100	39	3840	0	Undefined		241	380.77	367.3	183	351.13	2205.81	0	0	0	58	197.77	0.01	14850
7	3	1	912	1011	4741	19003	100	39	3840	0	Undefined		194	203.77	97.69	168	269.28	1897.96	0	0	0	26	35.77	-0.03	7947
7	4	1	629	1012	5191	19003	100	39	3840	0	Undefined		146	155.87	77.66	168	182.69	135.53	2	0	0	-22	-12.13	-0.2	6079
7	5	1	531	1013	5641	19003	100	39	3840	0	Undefined		227	221.95	112.79	175	192.08	119.35	20	2	0	52	46.95	0.25	8656
7	6	1	495	1014	6091	19003	100	39	3840	0	Undefined		157	184.64	105.01	164	180.1	118.02	17	2	0	-7	20.64	0.04	7201
7	7	1	441	1015	6541	19003	100	39	3840	0	Undefined		175	186.18	114.11	153	172.36	107.92	30	10	0	22	33.18	0.13	7261
7	8	1	426	1016	6991	19003	100	39	3840	0	Undefined		168	197.74	117.29	155	171.26	108.48	25	10	0	13	42.74	0.24	7712
7	9	1	394	1017	7441	19003	100	39	3840	0	Undefined		142	174.56	143.14	172	186.44	122.67	7	2	0	-30	2.56	-0.1	6808
7	10	1	375	1018	7891	19003	100	39	3840	0	Undefined		172	196.85	101.87	164	182.85	172.95	12	0	0	8	32.85	0.08	7677
7	11	1	341	1019	8341	19003	100	39	3840	0	Undefined		153	198.69	108.68	164	176.74	110.06	25	10	0	-11	34.69	0.2	7749
7	12	1	325	1020	8791	19003	100	39	3840	0	Undefined		146	151.28	91.96	172	187.64	113.19	7	2	0	-26	-20.72	-0.32	5900
7	13	1	149	1021	9241	19003	100	39	3840	0	Undefined		263	271.62	142.78	179	199.36	121.98	38	10	0	84	92.62	0.59	10593
7	14	1	1225	1022	9691	19003	100	39	3840	0	Undefined		186	225.13	141.75	172	191.02	142.77	20	2	0	14	53.13	0.24	8780
7	15	1	1209	1023	10141	19003	100	39	3840	0	Undefined		201	216.21	111.19	164	181.01	132.46	20	5	0	37	52.21	0.27	8432
7	16	1	1020	1024	10591	19003	100	39	3840	0	Undefined		153	170.36	106.92	164	181.51	119.24	17	2	0	-11	6.36	-0.09	6644
7	17	1	1004	1025	11041	19003	100	39	3840	0	Undefined		183	195.9	120.98	164	178.44	116.6	20	10	0	19	31.9	0.15	7640
7	18	1	60	1026	11491	19003	100	39	3840	0	Undefined		168	158.1	86.52	161	179.78	151.1	5	0	0	7	-2.9	-0.14	6166
7	19	1	44	1027	11941	19003	100	39	3840	0	Undefined		153	182.72	136.32	153	175.08	127.32	12	7	0	0	29.72	0.06	7126
7	20	1	21	1028	12391	19003	100	39	3840	0	Undefined		190	204.18	117.09	161	179.46	118.17	17	10	0	29	43.18	0.21	7963
7	21	1	4	1029	12841	19003	100	39	3840	0	Undefined		146	155.62	85.73	168	182.04	116.86	7	0	0	-22	-12.38	-0.23	6069
7	1	2	9003	1030	3841	19503	100	39	3840	0	Undefined		245	296.77	175.82	205	273.68	880.21	0	0	0	40	91.77	0.03	11574
7	2	2	2220	1031	4291	19503	100	39	3840	0	Undefined		256	394.36	544.77	205	331.87	2096.77	2	0	0	51	189.36	0.03	15380
7	3	2	267	1032	4741	19503	100	39	3840	0	Undefined		168	179.08	100.46	179	262.48	1767.98	0	0	0	-11	0.08	-0.05	6984
7	4	2	250	1033	5191	19503	100	39	3840	0	Undefined		164	174.21	103.7	172	185.25	125.84	10	2	0	-8	2.21	-0.09	6794
7	5	2	233	1034	5641	19503	100	39	3840	0	Undefined		168	192.79	86.35	175	191.66	110.75	15	2	0	-7	17.79	0.01	7519
7	6	2	852	1035	6091	19503	100	39	3840	0	Undefined		186	203.23	100.46	168	185.88	194.89	5	0	0	18	35.23	0.09	7926
7	7	2	1501	1036	6541	19503	100	39	3840	0	Undefined		205	220.44	120.34	161	186.25	401.88	2	0	0	44	59.44	0.09	8597
7	8	2	1403	1037	6991	19503	100	39	3840	0	Undefined		161	175.46	91.48	164	181.46	196.78	7	0	0	-3	11.46	-0.03	6843
7	9	2	1258	1038	7441	19503	100	39	3840	0	Undefined		150	150.92	75.83	172	190.17	199.19	0	0	0	-22	-21.08	-0.2	5886
7	10	2	1242	1039	7891	19503	100	39	3840	0	Undefined		190	222.64	117.76	164	180.06	159.91	20	2	0	26	58.64	0.27	8683
7	11	2	140	1040	8341	19503	100	39	3840	0	Undefined		175	197.59	109.96	157	174.15	183.93	10	0	0	18	40.59	0.13	7706
7	12	2	123	1041	8791	19503	100	39	3840	0	Undefined		190	210.18	153.5	161	180.63	187.66	12	2	0	29	49.18	0.16	8197
7	13	2	307	1042	9241	19503	100	39	3840	0	Undefined		190	210.46	102.13	175	196.96	201.71	7	0	0	15	35.46	0.07	8208
7	14	2	291	1043	9691	19503	100	39	3840	0	Undefined		219	218.9	108.28	168	188.74	204.61	7	0	0	51	50.9	0.15	8537
7	15	2	2206	1044	10141	19503	100	39	3840	0	Undefined		164	172.05	120.86	164	178.99	109.84	15	10	0	0	8.05	-0.06	6710
7	16	2	2010	1045	10591	19503	100	39	3840	0	Undefined		201	206.18	104.59	168	182.75	114.83	20	7	0	33	38.18	0.2	8041
7	17	2	1804	1046	11041	19503	100	39	3840	0	Undefined		223	233.64	125.8	168	187.25	133.33	28	5	0	55	65.64	0.35	9112
7	18	2	1613	1047	11491	19503	100	39	3840	0	Undefined		194	213.13	127.58	157	178.47	168.1	15	2	0	37	56.13	0.21	8312
7	19	2	201	1048	11941	19503	100	39	3840	0	Undefined		146	183.85	152.63	157	172.33	113.99	20	7	0	-11	26.85	0.1	7170
7	20	2	184	1049	12391	19503	100	39	3840	0	Undefined		194	180.38	83.97	161	182.48	336.14	0	0	0	33	19.38	-0.01	7035
7	21	2	168	1050	12841	19503	100	39	3840	0	Undefined		179	207.77	121.53	161	183.61	373.86	0	0	0	18	46.77	0.06	8103
7	1	3	111	1051	3841	20003	100	39	3840	0	Undefined		227	236.41	100.23	205	397.08	2533.64	0	0	0	22	31.41	-0.06	9220
7	2	3	92	1052	4291	20003	100	39	3840	0	Undefined		208	224.69	110.58	205	403.53	2664.6	0	0	0	3	19.69	-0.07	8763
7	3	3	916	1053	4741	20003	100	39	3840	0	Undefined		234	236.87	112.15	186	225.65	623.26	0	0	0	48	50.87	0.02	9238
7	4	3	900	1054	5191	20003	100	39	3840	0	Undefined		216	220.74	89.92	179	192.35	113.5	17	5	0	37	41.74	0.25	8609
7	5	3	538	1055	5641	20003	100	39	3840	0	Undefined		186	220.13	115.02	183	195.27	112.85	20	10	0	3	37.13	0.22	8585
7	6	3	499	1056	6091	20003	100	39	3840	0	Undefined		197	197.36	110.61	172	187.16	106.89	20	10	0	25	25.36	0.1	7697
7	7	3	481	1057	6541	20003	100	39	3840	0	Undefined		157	176.15	110.37	164	192.02	403.14	0	0	0	-7	12.15	-0.04	6870
7	8	3	432	1058	6991	20003	100	39	3840	0	Undefined		157	185.79	106.85	168	183.33	113.78	23	5	0	-11	17.79	0.02	7246
7	9	3	398	1059	7441	20003	100	39	3840	0	Undefined		234	417	1062.14	172	189.68	117.78	23	12	0	62	245	1.93	16263
7	10	3	379	1060	7891	20003	100	39	3840	0	Undefined		190	200.31	121.14	164	201.66	733.66	0	0	0	26	36.31	0	7812
7	11	3	362	1061	8341	20003	100	39	3840	0	Undefined		175	173.9	89.54	153	173.88	127.96	7	2	0	22	20.9	0	6782
7	12	3	329	1062	8791	20003	100	39	3840	0	Undefined		186	206.77	106.08	157	172.42	115.71	23	7	0	29	49.77	0.3	8064
7	13	3	153	1063	9241	20003	100	39	3840	0	Undefined		216	227.69	102.69	168	186.5	121.69	20	7	0	48	59.69	0.34	8880
7	14	3	1230	1064	9691	20003	100	39	3840	0	Undefined		197	198	109.61	168	186.02	113.44	23	5	0	29	30	0.11	7722
7	15	3	1213	1065	10141	20003	100	39	3840	0	Undefined		186	227.46	139.72	168	189.92	309.8	2	2	0	18	59.46	0.12	8871
7	16	3	1024	1066	10591	20003	100	39	3840	0	Undefined		168	186.03	110.7	164	180.81	117.33	23	5	0	4	22.03	0.04	7255
7	17	3	1008	1067	11041	20003	100	39	3840	0	Undefined		142	170.36	97.5	168	189.12	133.13	12	0	0	-26	2.36	-0.14	6644
7	18	3	73	1068	11491	20003	100	39	3840	0	Undefined		216	218.74	149.16	161	177.99	116.94	23	5	0	55	57.74	0.35	8531
7	19	3	48	1069	11941	20003	100	39	3840	0	Undefined		186	182.51	85.06	153	205.72	817.87	0	0	0	33	29.51	-0.03	7118
7	20	3	25	1070	12391	20003	100	39	3840	0	Undefined		190	242.97	247.75	164	216.57	859.81	2	0	0	26	78.97	0.03	9476
7	21	3	9	1071	12841	20003	100	39	3840	0	Undefined		131	148.44	89.68	161	182.07	203.48	2	0	0	-30	-12.56	-0.17	5789
7	1	4	8004	1072	3841	20503	100	39	3840	0	Undefined		227	216.67	104.8	197	213.4	156.96	10	0	0	30	19.67	0.02	8450
7	2	4	2601	1073	4291	20503	100	39	3840	0	Undefined		197	203.49	98.12	194	210.46	114.94	10	7	0	3	9.49	-0.06	7936
7	3	4	271	1074	4741	20503	100	39	3840	0	Undefined		219	240.49	105.89	194	206.64	116.85	23	7	0	25	46.49	0.29	9379
7	4	4	254	1075	5191	20503	100	39	3840	0	Undefined		175	204.56	116.53	183	195.6	106.66	12	10	0	-8	21.56	0.08	7978
7	5	4	237	1076	5641	20503	100	39	3840	0	Undefined		172	188.49	98.74	184.5	197.9	107.67	12	5	0	-12.5	3.99	-0.09	7351
7	6	4	219	1077	6091	20503	100	39	3840	0	Undefined		208	209.87	119.6	175	189.49	108.36	20	5	0	33	34.87	0.19	8185
7	7	4	1601	1078	6541	20503	100	39	3840	0	Undefined		197	211.18	98.73	172	187.34	121.38	17	2	0	25	39.18	0.2	8236
7	8	4	1407	1079	6991	20503	100	39	3840	0	Undefined		186	184.95	86.23	168	182.09	107.02	15	2	0	18	16.95	0.03	7213
7	9	4	1303	1080	7441	20503	100	39	3840	0	Undefined		216	239.23	117.75	181	282.33	1959.3	0	0	0	35	58.23	-0.02	9330
7	10	4	1246	1081	7891	20503	100	39	3840	0	Undefined		146	177.9	123.4	168	330.02	2478.8	0	0	0	-22	9.9	-0.06	6938
7	11	4	802	1082	8341	20503	100	39	3840	0	Undefined		161	191.64	111.26	157	231.17	1525.87	0	0	0	4	34.64	-0.03	7474
7	12	4	128	1083	8791	20503	100	39	3840	0	Undefined		219	215.77	78.71	157	175.26	118.55	25	0	0	62	58.77	0.34	8415
7	13	4	315	1084	9241	20503	100	39	3840	0	Undefined		150	182.33	131.6	172	187.49	117.15	15	5	0	-22	10.33	-0.04	7111
7	14	4	295	1085	9691	20503	100	39	3840	0	Undefined		124	149.13	100.76	168	185.01	125.82	5	2	0	-44	-18.87	-0.29	5816
7	15	4	2210	1086	10141	20503	100	39	3840	0	Undefined		186	188.13	103.16	168	184.43	125.64	15	2	0	18	20.13	0.03	7337
7	16	4	2101	1087	10591	20503	100	39	3840	0	Undefined		201	214.26	114.31	164	183.85	116.06	28	7	0	37	50.26	0.26	8356
7	17	4	1808	1088	11041	20503	100	39	3840	0	Undefined		179	201.44	130.79	168	186	121.77	15	7	0	11	33.44	0.13	7856
7	18	4	1617	1089	11491	20503	100	39	3840	0	Undefined		190	190.08	105.63	157	192.24	473.21	0	0	0	33	33.08	0	7413
7	19	4	205	1090	11941	20503	100	39	3840	0	Undefined		172	188.9	103.86	157	196.38	581.32	0	0	0	15	31.9	-0.01	7367
7	20	4	189	1091	12391	20503	100	39	3840	0	Undefined		223	206.59	99.73	164	181.85	121.55	23	2	0	59	42.59	0.2	8057
7	21	4	172	1092	12841	20503	100	39	3840	0	Undefined		153	175.74	81.26	164	183.1	198.64	2	0	0	-11	11.74	-0.04	6854
7	1	5	115	1093	3841	21003	100	39	3840	0	Undefined		172	206.54	118.87	197	216.68	173.28	10	2	0	-25	9.54	-0.06	8055
7	2	5	97	1094	4291	21003	100	39	3840	0	Undefined		190	201.87	113.68	197	225.87	201.48	5	0	0	-7	4.87	-0.12	7873
7	3	5	278	1095	4741	21003	100	39	3840	0	Undefined		216	244.95	129.43	194	215.95	167.1	17	5	0	22	50.95	0.17	9553
7	4	5	904	1096	5191	21003	100	39	3840	0	Undefined		197	221.33	131.28	190	205.32	114.82	30	5	0	7	31.33	0.14	8632
7	5	5	542	1097	5641	21003	100	39	3840	0	Undefined		194	210.31	109.66	186	204.22	222.78	5	0	0	8	24.31	0.03	8202
7	6	5	504	1098	6091	21003	100	39	3840	0	Undefined		230	224.51	96.57	175	194.74	224.41	7	0	0	55	49.51	0.13	8756
7	7	5	485	1099	6541	21003	100	39	3840	0	Undefined		208	215.18	102.52	168	187.7	125.77	17	2	0	40	47.18	0.22	8392
7	8	5	Str	1100	6991	21003	100	39	3840	0	Undefined		153	167.74	96.21	164	183.58	149.27	7	0	0	-11	3.74	-0.11	6542
7	9	5	403	1101	7441	21003	100	39	3840	0	Undefined		245	252.51	126.29	175	192.09	147.98	30	5	0	70	77.51	0.41	9848
7	10	5	383	1102	7891	21003	100	39	3840	0	Undefined		172	189.82	97.85	164	186.65	357.07	0	0	0	8	25.82	0.01	7403
7	11	5	366	1103	8341	21003	100	39	3840	0	Undefined		208	237.69	129.25	157	180.38	357.13	5	0	0	51	80.69	0.16	9270
7	12	5	333	1104	8791	21003	100	39	3840	0	Undefined		190	211.38	138.28	157	178	148.08	20	5	0	33	54.38	0.23	8244
7	13	5	159	1105	9241	21003	100	39	3840	0	Undefined		190	193.72	92.79	172	188.6	136.51	15	0	0	18	21.72	0.04	7555
7	14	5	1234	1106	9691	21003	100	39	3840	0	Undefined		175	204.31	99.5	172	185.96	121.74	15	2	0	3	32.31	0.15	7968
7	15	5	1217	1107	10141	21003	100	39	3840	0	Undefined		183	182.33	98.28	168	187.15	174.96	7	2	0	15	14.33	-0.03	7111
7	16	5	1201	1108	10591	21003	100	39	3840	0	Undefined		230	258.28	136.22	168	186.5	131.84	30	17	0	62	90.28	0.54	10073
7	17	5	1012	1109	11041	21003	100	39	3840	0	Undefined		168	172.26	90.93	168	188.07	160.63	5	0	0	0	4.26	-0.1	6718
7	18	5	77	1110	11491	21003	100	39	3840	0	Undefined		98	153.82	131.71	157	177.64	153.4	12	5	0	-59	-3.18	-0.16	5999
7	19	5	52	1111	11941	21003	100	39	3840	0	Undefined		230	244.28	139.12	153	181.46	545.58	2	0	0	77	91.28	0.12	9527
7	20	5	29	1112	12391	21003	100	39	3840	0	Undefined		208	226.59	172.71	164	179.77	116.08	23	7	0	44	62.59	0.4	8837
7	21	5	13	1113	12841	21003	100	39	3840	0	Undefined		179	187.05	96.29	164	182.2	161.96	10	0	0	15	23.05	0.03	7295
7	1	6	8008	1114	3841	21503	100	39	3840	0	Undefined		234	229.46	109.94	197	228.22	526.82	0	0	0	37	32.46	0	8949
7	2	6	3302	1115	4291	21503	100	39	3840	0	Undefined		186	230.95	139.31	194	208.04	140.15	20	5	0	-8	36.95	0.16	9007
7	3	6	275	1116	4741	21503	100	39	3840	0	Undefined		194	207.1	114.72	179	196.78	119.6	15	5	0	15	28.1	0.09	8077
7	4	6	259	1117	5191	21503	100	39	3840	0	Undefined		153	183.33	107.61	190	213.47	325.98	2	0	0	-37	-6.67	-0.09	7150
7	5	6	242	1118	5641	21503	100	39	3840	0	Undefined		260	254.49	117.69	183	204.25	326.3	2	0	0	77	71.49	0.15	9925
7	6	6	223	1119	6091	21503	100	39	3840	0	Undefined		168	184.59	99.42	168	184.61	122.91	15	2	0	0	16.59	0	7199
7	7	6	1605	1120	6541	21503	100	39	3840	0	Undefined		186	194.72	136.11	173.5	189.81	115.07	12	5	0	12.5	21.22	0.04	7594
7	8	6	1411	1121	7011	21503	100	39	3840	0	Undefined		553	623.05	360.25	161	178.79	216.56	71	48	0	392	462.05	2.05	24299
7	9	6	1307	1122	7441	21503	100	39	3840	0	Undefined		201	214.67	107.96	164	187.99	219	10	0	0	37	50.67	0.12	8372
7	10	6	1250	1123	7891	21503	100	39	3840	0	Undefined		164	187.28	114.93	164	182.67	116.08	20	2	0	0	23.28	0.04	7304
7	11	6	807	1124	8341	21503	100	39	3840	0	Undefined		146	184.44	122.66	164	224.96	662.27	0	0	0	-18	20.44	-0.06	7193
7	12	6	132	1125	8791	21503	100	39	3840	0	Undefined		139	164.05	99.88	157	218.59	669.49	0	0	0	-18	7.05	-0.08	6398
7	13	6	320	1126	9241	21503	100	39	3840	0	Undefined		205	220.18	119.82	175	192.3	128.49	23	5	0	30	45.18	0.22	8587
7	14	6	299	1127	9691	21503	100	39	3840	0	Undefined		146	173.79	117.96	179	200.34	184.44	10	0	0	-33	-5.21	-0.14	6778
7	15	6	2214	1128	10141	21503	100	39	3840	0	Undefined		183	205.33	133.88	164	182.01	159.98	17	2	0	19	41.33	0.15	8008
7	16	6	2105	1129	10591	21503	100	39	3840	0	Undefined		113	138.59	96.47	164	178.81	117.38	15	0	0	-51	-25.41	-0.34	5405
7	17	6	2002	1130	11041	21503	100	39	3840	0	Undefined		146	151.38	85.28	168	193.8	277.77	0	0	0	-22	-16.62	-0.15	5904
7	18	6	1703	1131	11491	21503	100	39	3840	0	Undefined		146	165.56	110.6	164	191.17	294.12	0	0	0	-18	1.56	-0.09	6457
7	19	6	209	1132	11941	21503	100	39	3840	0	Undefined		168	170.87	81.92	146	164.16	108.44	12	2	0	22	24.87	0.06	6664
7	20	6	193	1133	12391	21503	100	39	3840	0	Undefined		150	163.18	108.2	153	172.92	134.5	10	2	0	-3	10.18	-0.07	6364
7	21	6	176	1134	12841	21503	100	39	3840	0	Undefined		168	188.21	130.24	168	198.73	450.84	0	0	0	0	20.21	-0.02	7340
7	1	7	119	1135	3841	22003	100	39	3840	0	Undefined		234	317.44	261.29	197	366.67	2490.12	0	0	0	37	120.44	-0.02	12380
7	2	7	101	1136	4291	22003	100	39	3840	0	Undefined		271	262	111.99	194	348.96	2448.22	0	0	0	77	68	-0.04	10218
7	3	7	Block	1137	4741	22003	100	39	3840	0	Undefined		179	197.74	102.84	179	196.57	143.67	10	2	0	0	18.74	0.01	7712
7	4	7	908	1138	5191	22003	100	39	3840	0	Undefined		300	295.38	132.44	183	199.91	113.66	51	23	0	117	112.38	0.84	11520
7	5	7	506	1139	5641	22003	100	39	3840	0	Undefined		179	203.44	96.18	181	198.39	264.31	0	0	0	-2	22.44	0.02	7934
7	6	7	527	1140	6091	22003	100	39	3840	0	Undefined		157	159.95	94.34	168	185.55	131.91	12	0	0	-11	-8.05	-0.19	6238
7	7	7	490	1141	6541	22003	100	39	3840	0	Undefined		164	196.49	103.45	172	195.47	239.2	5	0	0	-8	24.49	0	7663
7	8	7	Str	1142	6991	22003	100	39	3840	0	Undefined		190	200.23	109.13	157	177.04	213.7	7	0	0	33	43.23	0.11	7809
7	9	7	419	1143	7441	22003	100	39	3840	0	Undefined		153	167.31	96.76	172	189.3	144.56	10	0	0	-19	-4.69	-0.15	6525
7	10	7	388	1144	7891	22003	100	39	3840	0	Undefined		205	209.87	100.09	166	182.56	114.26	20	5	0	39	43.87	0.24	8185
7	11	7	371	1145	8341	22003	100	39	3840	0	Undefined		183	209.31	143.46	157	173.72	114.54	25	12	0	26	52.31	0.31	8163
7	12	7	337	1146	8791	22003	100	39	3840	0	Undefined		146	172.18	134.18	153	179.26	342.92	2	0	0	-7	19.18	-0.02	6715
7	13	7	164	1147	9241	22003	100	39	3840	0	Undefined		212	241.95	167.47	168	185.91	119.93	25	12	0	44	73.95	0.47	9436
7	14	7	1238	1148	9691	22003	100	39	3840	0	Undefined		142	179.85	119.75	175	194.73	126.63	17	5	0	-33	4.85	-0.12	7014
7	15	7	1221	1149	10141	22003	100	39	3840	0	Undefined		179	182.33	114.43	164	179.81	118.5	12	7	0	15	18.33	0.02	7111
7	16	7	1205	1150	10591	22003	100	39	3840	0	Undefined		194	197.51	117.72	168	185.09	122.6	23	2	0	26	29.51	0.1	7703
7	17	7	1016	1151	11041	22003	100	39	3840	0	Undefined		186	209.18	160.87	172	187.81	118.8	15	5	0	14	37.18	0.18	8158
7	18	7	82	1152	11491	22003	100	39	3840	0	Undefined		168	170.92	96.67	161	184.42	157.8	7	2	0	7	9.92	-0.09	6666
7	19	7	56	1153	11941	22003	100	39	3840	0	Undefined		172	176.28	114.9	150	169.05	151.52	12	5	0	22	26.28	0.05	6875
7	20	7	37	1154	12391	22003	100	39	3840	0	Undefined		164	180.62	107.77	157	180.28	211.34	10	0	0	7	23.62	0	7044
7	21	7	17	1155	12841	22003	100	39	3840	0	Undefined		157	163.95	85.21	168	198.41	451.48	0	0	0	-11	-4.05	-0.08	6394
7	1	8	Str	1156	3841	22503	100	39	3840	0	Undefined		201	228.82	125.27	190	258.09	1122.35	0	0	0	11	38.82	-0.03	8924
7	2	8	Str	1157	4291	22503	100	39	3840	0	Undefined		190	204.15	103.06	192	309.8	1751.74	0	0	0	-2	12.15	-0.06	7962
7	3	8	Str	1158	4741	22503	100	39	3840	0	Undefined		183	192.18	90.18	183	201.65	185.62	7	0	0	0	9.18	-0.05	7495
7	4	8	Block	1159	5191	22503	100	39	3840	0	Undefined		186	185.21	80.66	179	212.37	459.92	0	0	0	7	6.21	-0.06	7223
7	5	8	811	1160	5641	22503	100	39	3840	0	Undefined		388	396.77	151.17	183	203.71	266.99	30	5	0	205	213.77	0.72	15474
7	6	8	228	1161	6091	22503	100	39	3840	0	Undefined		168	192.72	115.32	175	198.07	221.17	5	0	0	-7	17.72	-0.02	7516
7	7	8	1609	1162	6541	22503	100	39	3840	0	Undefined		175	189.1	100.03	172	197.02	265.78	0	0	0	3	17.1	-0.03	7375
7	8	8	1415	1163	6991	22503	100	39	3840	0	Undefined		205	191.82	109.48	164	183.46	135.13	17	0	0	41	27.82	0.06	7481
7	9	8	1311	1164	7441	22503	100	39	3840	0	Undefined		205	205.31	90.77	179	197.3	150.13	12	0	0	26	26.31	0.05	8007
7	10	8	1254	1165	7891	22503	100	39	3840	0	Undefined		216	225.56	128.5	164	181.55	127.13	25	7	0	52	61.56	0.35	8797
7	11	8	143	1166	8341	22503	100	39	3840	0	Undefined		150	173.18	120.84	153	172.68	108.6	20	10	0	-3	20.18	0	6754
7	12	8	136	1167	8791	22503	100	39	3840	0	Undefined		201	213.1	123.42	164	179.32	111.79	25	12	0	37	49.1	0.3	8311
7	13	8	Str	1168	9241	22503	100	39	3840	0	Undefined		212	218.13	126.69	168	187.2	116.27	25	7	0	44	50.13	0.27	8507
7	14	8	Block	1169	9691	22503	100	39	3840	0	Undefined		186	189.05	129.49	161	179.39	112.95	15	7	0	25	28.05	0.09	7373
7	15	8	Str	1170	10141	22503	100	39	3840	0	Undefined		245	232.59	178.43	164	181.5	118.64	25	10	0	81	68.59	0.43	9071
7	16	8	2202	1171	10591	22503	100	39	3840	0	Undefined		161	197.56	155.47	175	192.78	197.57	10	2	0	-14	22.56	0.02	7705
7	17	8	2006	1172	11041	22503	100	39	3840	0	Undefined		208	211.1	110.7	168	184.42	118.41	28	0	0	40	43.1	0.23	8233
7	18	8	1707	1173	11491	22503	100	39	3840	0	Undefined		109	122.82	80.78	157	176.82	132.79	5	0	0	-48	-34.18	-0.41	4790
7	19	8	213	1174	11941	22503	100	39	3840	0	Undefined		120	150.72	111.28	153	176.48	162.33	10	0	0	-33	-2.28	-0.16	5878
7	20	8	197	1175	12391	22503	100	39	3840	0	Undefined		230	232.62	104.45	161	184.28	194.58	10	0	0	69	71.62	0.25	9072
7	21	8	180	1176	12841	22503	100	39	3840	0	Undefined		164	178.49	92.19	161	182.1	182.41	7	0	0	3	17.49	-0.02	6961
8	1	1	105	1177	13865	18973	100	36	3850	0	Undefined		177.5	207.47	113.74	157	175.84	125.33	27	2	0	20.5	50.47	0.25	7469
8	2	1	86	1178	14315	18973	100	36	3850	0	Undefined		190	205.36	109.14	164	182.17	117.67	25	5	0	26	41.36	0.2	7393
8	3	1	912	1179	14765	18973	100	36	3850	0	Undefined		164	202.14	132.32	153	166.95	108.94	22	8	0	11	49.14	0.32	7277
8	4	1	629	1180	15215	18973	100	36	3850	0	Undefined		219	224.58	122.11	150	167.21	329.21	2	0	0	69	74.58	0.17	8085
8	5	1	531	1181	15665	18973	100	36	3850	0	Undefined		148	182.69	134.07	142	157.31	108.41	30	11	0	6	40.69	0.23	6577
8	6	1	495	1182	16115	18973	100	36	3850	0	Undefined		179	185.75	101.32	153	169.37	140.72	8	2	0	26	32.75	0.12	6687
8	7	1	441	1183	16565	18973	100	36	3850	0	Undefined		162.5	191.22	100.6	150	164.11	107.51	27	8	0	12.5	41.22	0.25	6884
8	8	1	426	1184	17015	18973	100	36	3850	0	Undefined		160.5	191.11	102.76	146	167.1	240.56	2	0	0	14.5	45.11	0.1	6880
8	9	1	394	1185	17465	18973	100	36	3850	0	Undefined		150	162.67	96.78	150	165.75	106.57	13	2	0	0	12.67	-0.03	5856
8	10	1	375	1186	17915	18973	100	36	3850	0	Undefined		217.5	219.72	111.56	161	174.11	110.64	33	8	0	56.5	58.72	0.41	7910
8	11	1	341	1187	18365	18973	100	36	3850	0	Undefined		172	199.83	133.15	157	175.35	193.94	16	2	0	15	42.83	0.13	7194
8	12	1	325	1188	18815	18973	100	36	3850	0	Undefined		223	221.75	121.4	153	174.67	262.48	8	0	0	70	68.75	0.18	7983
8	13	1	149	1189	19265	18973	100	36	3850	0	Undefined		206.5	208.08	106.89	157	175.45	217.1	5	2	0	49.5	51.08	0.15	7491
8	14	1	1225	1190	19715	18973	100	36	3850	0	Undefined		175	180.11	84.86	161	181.4	230.11	2	0	0	14	19.11	-0.01	6484
8	15	1	1209	1191	20165	18973	100	36	3850	0	Undefined		193.5	199.61	120.84	168	184.18	275.35	5	0	0	25.5	31.61	0.06	7186
8	16	1	1020	1192	20615	18973	100	36	3850	0	Undefined		168	181.25	96.53	172	183.93	104.13	13	2	0	-4	9.25	-0.03	6525
8	17	1	1004	1193	21065	18973	100	36	3850	0	Undefined		217.5	237.83	96.56	183	197.22	108.9	27	5	0	34.5	54.83	0.37	8562
8	18	1	60	1194	21515	18973	100	36	3850	0	Undefined		177.5	198.61	96.09	183	200.62	298.1	0	0	0	-5.5	15.61	-0.01	7150
8	19	1	44	1195	21965	18973	100	36	3850	0	Undefined		186	199.11	91.22	179	203.45	596.66	0	0	0	7	20.11	-0.01	7168
8	20	1	21	1196	22415	18973	100	36	3850	0	Undefined		157	157.36	78.01	183	194.32	96.93	2	2	0	-26	-25.64	-0.38	5665
8	21	1	4	1197	22865	18973	100	36	2381	0	Undefined		192	212.75	94.91	190	205.14	100.48	22	2	0	2	22.75	0.08	7659
8	1	2	9003	1198	13845	19463	100	36	3850	0	Undefined		435	2419	6996.34	153	176	172.84	72	44	0	282	2266	12.98	87084
8	2	2	2220	1199	14315	19473	100	36	3850	0	Undefined		230	236.42	105.38	162.5	177.78	115.01	36	2	0	67.5	73.92	0.51	8511
8	3	2	267	1200	14765	19473	100	36	3850	0	Undefined		164	188.78	100	153	174.7	372.02	0	0	0	11	35.78	0.04	6796
8	4	2	250	1201	15215	19473	100	36	3850	0	Undefined		160.5	173.53	89.37	153	177.52	376.76	0	0	0	7.5	20.53	-0.01	6247
8	5	2	233	1202	15665	19473	100	36	3850	0	Undefined		140.5	156.89	86.4	153	165.81	109.12	8	2	0	-12.5	3.89	-0.08	5648
8	6	2	852	1203	16115	19473	100	36	3850	0	Undefined		160.5	192.92	98.1	157	175.63	144.07	13	0	0	3.5	35.92	0.12	6945
8	7	2	1501	1204	16565	19473	100	36	3850	0	Undefined		166.5	179.47	117.45	153	167.65	110.59	22	8	0	13.5	26.47	0.11	6461
8	8	2	1403	1205	17015	19473	100	36	3850	0	Undefined		194	216.03	110.4	153	169.02	173.99	16	2	0	41	63.03	0.27	7777
8	9	2	1258	1206	17465	19473	100	36	3850	0	Undefined		183	194.67	121.37	157	171.32	108.59	25	11	0	26	37.67	0.22	7008
8	10	2	1242	1207	17915	19473	100	36	3850	0	Undefined		208.5	212.42	115.77	164	188.32	419.11	0	0	0	44.5	48.42	0.06	7647
8	11	2	140	1208	18365	19473	100	36	3850	0	Undefined		188	185.14	99.9	161	188.79	446.43	0	0	0	27	24.14	-0.01	6665
8	12	2	123	1209	18815	19473	100	36	3850	0	Undefined		175	193.5	120.56	157	176.31	211.93	2	2	0	18	36.5	0.08	6966
8	13	2	307	1210	19265	19473	100	36	3850	0	Undefined		168	185.31	101.25	161	175.68	197.26	8	0	0	7	24.31	0.05	6671
8	14	2	291	1211	19715	19473	100	36	3850	0	Undefined		175.5	182.86	106.28	164	180.62	197.33	8	0	0	11.5	18.86	0.01	6583
8	15	2	2206	1212	20165	19473	100	36	3850	0	Undefined		166	183.61	96.71	168	191.83	420.28	0	0	0	-2	15.61	-0.02	6610
8	16	2	2010	1213	20615	19473	100	36	3850	0	Undefined		210	210.78	96.78	168	183.7	113.94	16	8	0	42	42.78	0.24	7588
8	17	2	1804	1214	21065	19473	100	36	3850	0	Undefined		182.5	197.64	96.85	183	193.83	101.57	25	2	0	-0.5	14.64	0.04	7115
8	18	2	1613	1215	21515	19473	100	36	3850	0	Undefined		239.5	251.58	129.6	175	199.78	430.64	2	0	0	64.5	76.58	0.12	9057
8	19	2	201	1216	21965	19473	100	36	3850	0	Undefined		188	197.78	107.44	175	190.12	128.35	19	2	0	13	22.78	0.06	7120
8	20	2	184	1217	22415	19473	100	36	3850	0	Undefined		197.5	210.31	79.23	183	194.74	108.07	13	0	0	14.5	27.31	0.14	7571
8	21	2	168	1218	22865	19473	100	36	2381	0	Undefined		188.5	222.5	116.27	194	205.64	100.93	22	5	0	-5.5	28.5	0.17	8010
8	1	3	111	1219	13865	19973	100	36	3850	0	Undefined		190	222.22	141.83	150	173.42	248.32	11	0	0	40	72.22	0.2	8000
8	2	3	92	1220	14315	19973	100	36	3850	0	Undefined		216	224.31	117.36	161	178.3	117.24	25	11	0	55	63.31	0.39	8075
8	3	3	916	1221	14765	19973	100	36	3850	0	Undefined		175	194.08	133.42	153	169.11	115.43	22	11	0	22	41.08	0.22	6987
8	4	3	900	1222	15215	19973	100	36	3850	0	Undefined		191.5	214.19	117.01	150	166.34	111.54	33	5	0	41.5	64.19	0.43	7711
8	5	3	538	1223	15665	19973	100	36	3850	0	Undefined		194	215.83	107.54	150	167.69	108.94	22	13	0	44	65.83	0.44	7770
8	6	3	499	1224	16115	19973	100	36	3850	0	Undefined		186	194.11	71.37	164	178.51	113.62	13	2	0	22	30.11	0.14	6988
8	7	3	481	1225	16565	19973	100	36	3850	0	Undefined		173.5	190.28	96.69	157	174.57	112.85	19	2	0	16.5	33.28	0.14	6850
8	8	3	432	1226	17015	19973	100	36	3850	0	Undefined		150	179.08	101.02	157	173.96	115.2	22	2	0	-7	22.08	0.04	6447
8	9	3	398	1227	17465	19973	100	36	3850	0	Undefined		214	232.64	109.5	164	180.65	128.52	25	2	0	50	68.64	0.4	8375
8	10	3	379	1228	17915	19973	100	36	3850	0	Undefined		201	226.58	106.89	172	186.31	122.71	33	2	0	29	54.58	0.33	8157
8	11	3	362	1229	18365	19973	100	36	3850	0	Undefined		197.5	210.14	137.59	168	181.67	110.76	25	8	0	29.5	42.14	0.26	7565
8	12	3	329	1230	18815	19973	100	36	3850	0	Undefined		214	212.03	83.71	161	176.12	111.66	19	5	0	53	51.03	0.32	7633
8	13	3	153	1231	19265	19973	100	36	3850	0	Undefined		161	174.92	97.68	161	176.82	106.86	19	2	0	0	13.92	-0.02	6297
8	14	3	1230	1232	19715	19973	100	36	3850	0	Undefined		194	208.14	108.6	168	181.28	113.89	27	5	0	26	40.14	0.24	7493
8	15	3	1213	1233	20165	19973	100	36	3850	0	Undefined		166	190.83	95.34	164	179.93	112.98	22	5	0	2	26.83	0.1	6870
8	16	3	1024	1234	20615	19973	100	36	3850	0	Undefined		104	140.72	99.21	164	178.93	110.2	13	0	0	-60	-23.28	-0.35	5066
8	17	3	1008	1235	21065	19973	100	36	3850	0	Undefined		168	186.11	134.53	175	188.74	100.67	11	8	0	-7	11.11	-0.03	6700
8	18	3	73	1236	21515	19973	100	36	3850	0	Undefined		179	208.58	103.8	172	195.12	429.84	0	0	0	7	36.58	0.03	7509
8	19	3	48	1237	21965	19973	100	36	3850	0	Undefined		157	184.67	90.05	168	183.43	205.14	2	0	0	-11	16.67	0.01	6648
8	20	3	25	1238	22415	19973	100	36	3850	0	Undefined		177	206.22	105.57	172	186.66	205.4	8	0	0	5	34.22	0.1	7424
8	21	3	9	1239	22865	19973	100	36	2381	0	Undefined		192	203.14	101.43	186	196.03	93.27	16	11	0	6	17.14	0.08	7313
8	1	4	8004	1240	13865	20473	100	36	3850	0	Undefined		225	238.31	108.06	153	168.85	109.35	41	11	0	72	85.31	0.64	8579
8	2	4	2601	1241	14315	20473	100	36	3850	0	Undefined		204.5	205.25	104.26	164	177.36	111.7	27	5	0	40.5	41.25	0.25	7389
8	3	4	271	1242	14765	20473	100	36	3850	0	Undefined		217.5	207.44	90.71	153	175.51	401.93	0	0	0	64.5	54.44	0.08	7468
8	4	4	254	1243	15215	20473	100	36	3850	0	Undefined		201	239.08	124.31	150	167.98	116.97	38	16	0	51	89.08	0.61	8607
8	5	4	237	1244	15665	20473	100	36	3850	0	Undefined		193.5	203.11	101.55	153	170.96	113.39	30	5	0	40.5	50.11	0.28	7312
8	6	4	219	1245	16115	20473	100	36	3850	0	Undefined		184.5	201.83	109.64	164	179.75	112.83	22	8	0	20.5	37.83	0.2	7266
8	7	4	1601	1246	16565	20473	100	36	3850	0	Undefined		230	248.47	176.47	164	179.15	118.37	36	13	0	66	84.47	0.59	8945
8	8	4	1407	1247	17015	20473	100	36	3850	0	Undefined		186.5	184.89	90.83	161	178.15	201.37	2	0	0	25.5	23.89	0.03	6656
8	9	4	1303	1248	17465	20473	100	36	3850	0	Undefined		197	203.42	102.85	161	180.54	204.58	5	0	0	36	42.42	0.11	7323
8	10	4	1246	1249	17915	20473	100	36	3850	0	Undefined		155.5	162.47	92.19	172	187.4	118.94	11	0	0	-16.5	-9.53	-0.21	5849
8	11	4	802	1250	18365	20473	100	36	3850	0	Undefined		254.5	264.06	124.14	172	186.34	157.33	25	8	0	82.5	92.06	0.49	9506
8	12	4	128	1251	18815	20473	100	36	3850	0	Undefined		179	206.97	108.83	164	179.57	158.6	11	2	0	15	42.97	0.17	7451
8	13	4	315	1252	19265	20473	100	36	3850	0	Undefined		203	200.67	81.68	157	175.24	108.16	16	2	0	46	43.67	0.24	7224
8	14	4	295	1253	19715	20473	100	36	3850	0	Undefined		221	252.69	117.18	164	178.83	109.29	41	16	0	57	88.69	0.68	9097
8	15	4	2210	1254	20165	20473	100	36	3850	0	Undefined		135	152.61	102.56	164	177.95	109.29	11	8	0	-29	-11.39	-0.23	5494
8	16	4	2101	1255	20615	20473	100	36	3850	0	Undefined		111.5	133.47	92.63	164	176.35	102.46	8	2	0	-52.5	-30.53	-0.42	4805
8	17	4	1808	1256	21065	20473	100	36	3850	0	Undefined		235.5	245.83	109.66	175	187.47	102.12	36	13	0	60.5	70.83	0.57	8850
8	18	4	1617	1257	21515	20473	100	36	3850	0	Undefined		170	178.67	119.03	168	183.97	127.45	11	2	0	2	10.67	-0.04	6432
8	19	4	205	1258	21965	20473	100	36	3850	0	Undefined		190	200.14	109.91	168	187.62	220.29	2	0	0	22	32.14	0.06	7205
8	20	4	189	1259	22415	20473	100	36	3850	0	Undefined		208	224.67	104.97	168	181.84	98.98	36	5	0	40	56.67	0.43	8088
8	21	4	172	1260	22865	20473	100	36	2381	0	Undefined		186.5	190.67	75.5	183	193.28	94.26	13	2	0	3.5	7.67	-0.03	6864
8	1	5	115	1261	13865	20973	100	36	3850	0	Undefined		216	234.28	127.13	153	169.45	109.38	36	13	0	63	81.28	0.59	8434
8	2	5	97	1262	14315	20973	100	36	3850	0	Undefined		212	210.17	114.75	168	180.84	141.83	22	2	0	44	42.17	0.21	7566
8	3	5	278	1263	14765	20973	100	36	3850	0	Undefined		168	189.19	101.97	153	176.07	401.56	0	0	0	15	36.19	0.03	6811
8	4	5	904	1264	15215	20973	100	36	3850	0	Undefined		177	214.31	98.68	150	166.33	112.07	27	8	0	27	64.31	0.43	7715
8	5	5	542	1265	15665	20973	100	36	3850	0	Undefined		217.5	228.39	120.17	153	169.58	112.55	30	8	0	64.5	75.39	0.52	8222
8	6	5	504	1266	16115	20973	100	36	3850	0	Undefined		183	200.25	111.52	161	176.71	113.48	16	8	0	22	39.25	0.21	7209
8	7	5	485	1267	16565	20973	100	36	3850	0	Undefined		213.5	222.92	157.33	157	174.28	116.23	25	5	0	56.5	65.92	0.42	8025
8	8	5	Str	1268	17015	20973	100	36	3850	0	Undefined		182.5	215.58	143.88	157	174.78	114.51	25	11	0	25.5	58.58	0.36	7761
8	9	5	403	1269	17465	20973	100	36	3850	0	Undefined		172	202.94	130.38	161	177.55	111.94	19	5	0	11	41.94	0.23	7306
8	10	5	383	1270	17915	20973	100	36	3850	0	Undefined		192	206.83	110.46	172	184.91	107.55	33	2	0	20	34.83	0.2	7446
8	11	5	366	1271	18365	20973	100	36	3850	0	Undefined		172	204.42	128.56	161	176.41	108.5	25	8	0	11	43.42	0.26	7359
8	12	5	333	1272	18815	20973	100	36	3850	0	Undefined		164.5	179.53	90.42	153	171.6	114.82	16	2	0	11.5	26.53	0.07	6463
8	13	5	159	1273	19265	20973	100	36	3850	0	Undefined		190	195.94	101.31	161	175.06	104.47	27	11	0	29	34.94	0.2	7054
8	14	5	1234	1274	19715	20973	100	36	3850	0	Undefined		243	237.03	79.34	164	178.34	106.33	36	5	0	79	73.03	0.55	8533
8	15	5	1217	1275	20165	20973	100	36	3850	0	Undefined		157	173	103.7	164	179.97	106.22	11	8	0	-7	9	-0.07	6228
8	16	5	1201	1276	20615	20973	100	36	3850	0	Undefined		171.5	180.61	96.39	164	180.59	134.35	13	0	0	7.5	16.61	0	6502
8	17	5	1012	1277	21065	20973	100	36	3850	0	Undefined		181	188.17	87.79	179	191.77	105.96	11	0	0	2	9.17	-0.03	6774
8	18	5	77	1278	21515	20973	100	36	3850	0	Undefined		179	171.83	84.62	175	192.21	129.28	5	0	0	4	-3.17	-0.16	6186
8	19	5	52	1279	21965	20973	100	36	3850	0	Undefined		164.5	190.94	109.92	175	191.07	152.34	11	0	0	-10.5	15.94	0	6874
8	20	5	29	1280	22415	20973	100	36	3850	0	Undefined		190	194.92	94.92	172	184.77	94.87	25	2	0	18	22.92	0.11	7017
8	21	5	13	1281	22865	20973	100	36	2381	0	Undefined		201	214.39	111.44	183	195.68	96.2	25	11	0	18	31.39	0.19	7718
8	1	6	8008	1282	13865	21473	100	36	3850	0	Undefined		202.5	198.83	99.86	153	170.63	158.91	13	0	0	49.5	45.83	0.18	7158
8	2	6	3302	1283	14315	21473	100	36	3850	0	Undefined		186.5	211.67	120.85	168	186.22	156.04	19	2	0	18.5	43.67	0.16	7620
8	3	6	275	1284	14765	21473	100	36	3850	0	Undefined		164	189.08	90.18	157	173.85	120.31	16	2	0	7	32.08	0.13	6807
8	4	6	259	1285	15215	21473	100	36	3850	0	Undefined		137	158.89	105.54	146	163.14	113.09	16	0	0	-9	12.89	-0.04	5720
8	5	6	242	1286	15665	21473	100	36	3850	0	Undefined		140.5	180.17	121.02	146	159.8	105.32	25	8	0	-5.5	34.17	0.19	6486
8	6	6	223	1287	16115	21473	100	36	3850	0	Undefined		173.5	173	105.12	161	179.83	122.46	16	0	0	12.5	12	-0.06	6228
8	7	6	1605	1288	16565	21473	100	36	3850	0	Undefined		168	200.78	122.37	153	167.36	114.87	25	8	0	15	47.78	0.29	7228
8	8	6	1411	1289	17015	21473	100	36	3850	0	Undefined		208	214.19	106.95	150	166.73	131.31	25	5	0	58	64.19	0.36	7711
8	9	6	1307	1290	17465	21473	100	36	3850	0	Undefined		219	250.5	143.97	161	180.39	136.69	25	13	0	58	89.5	0.51	9018
8	10	6	1250	1291	17915	21473	100	36	3850	0	Undefined		205	223.17	108.18	164	182.15	111.85	25	8	0	41	59.17	0.37	8034
8	11	6	807	1292	18365	21473	100	36	3850	0	Undefined		160.5	179.69	97.33	153	168.21	105.94	13	8	0	7.5	26.69	0.11	6469
8	12	6	132	1293	18815	21473	100	36	3850	0	Undefined		225	232.47	111.03	153	171.17	117.77	38	11	0	72	79.47	0.52	8369
8	13	6	320	1294	19265	21473	100	36	3850	0	Undefined		157	157.03	96.4	161	176.78	120.8	13	0	0	-4	-3.97	-0.16	5653
8	14	6	299	1295	19715	21473	100	36	3850	0	Undefined		179	189.78	92.09	161	175.03	106.27	22	2	0	18	28.78	0.14	6832
8	15	6	2214	1296	20165	21473	100	36	3850	0	Undefined		197.5	187.5	86.81	168	184.29	112.29	16	0	0	29.5	19.5	0.03	6750
8	16	6	2105	1297	20615	21473	100	36	3850	0	Undefined		164	177.47	106.75	172	186.77	107.67	16	2	0	-8	5.47	-0.09	6389
8	17	6	2002	1298	21065	21473	100	36	3850	0	Undefined		151.5	197	100.45	179	192.65	105.36	25	5	0	-27.5	18	0.04	7092
8	18	6	1703	1299	21515	21473	100	36	3850	0	Undefined		179	197.61	96.39	186	197.93	105.29	22	0	0	-7	11.61	0	7114
8	19	6	209	1300	21965	21473	100	36	3850	0	Undefined		221	220.83	85.23	175	188.41	104.24	22	5	0	46	45.83	0.31	7950
8	20	6	193	1301	22415	21473	100	36	3850	0	Undefined		182.5	199.81	68.28	175	189.03	95.67	22	0	0	7.5	24.81	0.11	7193
8	21	6	176	1302	22865	21473	100	36	2381	0	Undefined		215.5	249.22	149.48	186	198.92	94.74	30	11	0	29.5	63.22	0.53	8972
8	1	7	119	1303	13865	21973	100	36	3850	0	Undefined		151.5	183.81	121.83	150	169.59	158.25	16	2	0	1.5	33.81	0.09	6617
8	2	7	101	1304	14315	21973	100	36	3850	0	Undefined		234	270.31	213.93	168	186.1	125.9	27	19	0	66	102.31	0.67	9731
8	3	7	Block	1305	14765	21973	100	36	3850	0	Undefined		215.5	179.5	98.69	155	174.2	125.09	19	0	0	60.5	24.5	0.04	6462
8	4	7	908	1306	15215	21973	100	36	3850	0	Undefined		261.5	279.19	157.5	146	165.25	123.87	50	22	0	115.5	133.19	0.92	10051
8	5	7	506	1307	15665	21973	100	36	3850	0	Undefined		153	190.39	128.31	150	172.03	322.64	0	0	0	3	40.39	0.06	6854
8	6	7	527	1308	16115	21973	100	36	3850	0	Undefined		219	234.08	129	172	195.05	323.88	2	0	0	47	62.08	0.12	8427
8	7	7	490	1309	16565	21973	100	36	3850	0	Undefined		164	168.94	86.67	157	175.11	120.43	8	2	0	7	11.94	-0.05	6082
8	8	7	Str	1310	17015	21973	100	36	3850	0	Undefined		151.5	174.14	97.25	153	174.98	237.22	0	0	0	-1.5	21.14	0	6269
8	9	7	419	1311	17465	21973	100	36	3850	0	Undefined		241.5	262.22	132.07	164	201.75	655.85	0	0	0	77.5	98.22	0.09	9440
8	10	7	388	1312	17915	21973	100	36	3850	0	Undefined		197.5	210.33	108.48	168	190.25	312.83	0	0	0	29.5	42.33	0.06	7572
8	11	7	371	1313	18365	21973	100	36	3850	0	Undefined		205	240.36	158.55	161	177.65	109.94	30	13	0	44	79.36	0.57	8653
8	12	7	337	1314	18815	21973	100	36	3850	0	Undefined		221	209.39	104.28	161	177.43	138.65	16	2	0	60	48.39	0.23	7538
8	13	7	164	1315	19265	21973	100	36	3850	0	Undefined		158.5	158.06	81.8	168	183.39	166.12	0	0	0	-9.5	-9.94	-0.15	5690
8	14	7	1238	1316	19715	21973	100	36	3850	0	Undefined		131	151.31	75.21	164	182.5	178.76	0	0	0	-33	-12.69	-0.17	5447
8	15	7	1221	1317	20165	21973	100	36	3850	0	Undefined		168	180.64	85.47	164	182.64	138.22	11	0	0	4	16.64	-0.01	6503
8	16	7	1205	1318	20615	21973	100	36	3850	0	Undefined		171.5	189.78	88.8	164	178.32	104.77	16	2	0	7.5	25.78	0.11	6832
8	17	7	1016	1319	21065	21973	100	36	3850	0	Undefined		155.5	171.67	93.97	175	186.7	103.38	13	5	0	-19.5	-3.33	-0.15	6180
8	18	7	82	1320	21515	21973	100	36	3850	0	Undefined		223	233.14	101.75	183	192.72	102.62	27	5	0	40	50.14	0.39	8393
8	19	7	56	1321	21965	21973	100	36	3850	0	Undefined		157	178.81	97.06	172	186.08	184.23	5	0	0	-15	6.81	-0.04	6437
8	20	7	37	1322	22415	21973	100	36	3850	0	Undefined		179	185.81	99.29	172	181.94	91.83	13	11	0	7	13.81	0.04	6689
8	21	7	17	1323	22865	21973	100	36	2381	0	Undefined		179	190	88.71	183	197.27	95.06	19	2	0	-4	7	-0.08	6840
8	1	8	Str	1324	13865	22473	100	36	3850	0	Undefined		173.5	192.25	104.26	161	177.13	133.39	11	2	0	12.5	31.25	0.11	6921
8	2	8	Str	1325	14315	22473	100	36	3850	0	Undefined		195.5	209.31	111.28	164	184.27	188.77	11	0	0	31.5	45.31	0.13	7535
8	3	8	Str	1326	14765	22473	100	36	3850	0	Undefined		160.5	172.31	104.99	150	170.67	178.03	11	0	0	10.5	22.31	0.01	6203
8	4	8	Block	1327	15215	22473	100	36	3850	0	Undefined		113	136.78	93.72	153	179.04	287.08	0	0	0	-40	-16.22	-0.15	4924
8	5	8	811	1328	15665	22473	100	36	3850	0	Undefined		315	324.17	203.1	157	178.35	125.35	58	27	0	158	167.17	1.16	11670
8	6	8	228	1329	16115	22473	100	36	3850	0	Undefined		148	173.89	99.57	161	180.89	125.58	8	2	0	-13	12.89	-0.06	6260
8	7	8	1609	1330	16565	22473	100	36	3850	0	Undefined		221	391.31	846.42	164	181.48	141.06	30	8	0	57	227.31	1.49	14087
8	8	8	1415	1331	17015	22473	100	36	3850	0	Undefined		188	200.83	104.37	164	182.33	162.48	8	2	0	24	36.83	0.11	7230
8	9	8	1311	1332	17465	22473	100	36	3850	0	Undefined		179	187.17	118.15	157	176.02	228.84	5	0	0	22	30.17	0.05	6738
8	10	8	1254	1333	17915	22473	100	36	3850	0	Undefined		206.5	231.36	118.89	172	186.45	113.04	33	8	0	34.5	59.36	0.4	8329
8	11	8	143	1334	18365	22473	100	36	3850	0	Undefined		169.5	166.58	93.03	168	184.36	111.53	8	2	0	1.5	-1.42	-0.16	5997
8	12	8	136	1335	18815	22473	100	36	3850	0	Undefined		140.5	154	64.88	153	171.94	133	2	0	0	-12.5	1	-0.13	5544
8	13	8	Str	1336	19265	22473	100	36	3850	0	Undefined		144	162.64	99.84	161	175.41	107.16	16	0	0	-17	1.64	-0.12	5855
8	14	8	Block	1337	19715	22473	100	36	3850	0	Undefined		135	157.28	96.5	172	186.09	140.38	5	0	0	-37	-14.72	-0.21	5662
8	15	8	Str	1338	20165	22473	100	36	3850	0	Undefined		142	160.53	136.37	161	177.76	112.36	13	2	0	-19	-0.47	-0.15	5779
8	16	8	2202	1339	20615	22473	100	36	3850	0	Undefined		149.5	186.81	111.07	168	181.95	113.22	25	2	0	-18.5	18.81	0.04	6725
8	17	8	2006	1340	21065	22473	100	36	3850	0	Undefined		162.5	171.53	77.46	183	195.13	106.27	8	0	0	-20.5	-11.47	-0.22	6175
8	18	8	1707	1341	21515	22473	100	36	3850	0	Undefined		201	187.39	100.22	172	185.18	99.59	16	2	0	29	15.39	0.02	6746
8	19	8	213	1342	21965	22473	100	36	3850	0	Undefined		186	206.11	104.57	175	189.8	184.08	8	0	0	11	31.11	0.09	7420
8	20	8	197	1343	22415	22473	100	36	3850	0	Undefined		204.5	196	97.06	179	187.94	96.19	13	5	0	25.5	17	0.08	7056
8	21	8	180	1344	22865	22473	100	36	2381	0	Undefined		225	220.47	93.71	183	192.66	98.07	22	8	0	42	37.47	0.28	7937
9	1	1	102	1345	3931	23422	100	40	3841	0	Undefined		243.5	246.05	99.04	201	219.44	144.2	12	2	0	42.5	45.05	0.18	9842
9	2	1	83	1346	4381	23422	100	40	3841	0	Undefined		170	200.25	105.7	186	207.29	229.31	2	0	0	-16	14.25	-0.03	8010
9	3	1	909	1347	4831	23422	100	40	3841	0	Undefined		237.5	287.3	195.19	175	196.24	412.88	7	0	0	62.5	112.3	0.22	11492
9	4	1	535	1348	5281	23422	100	40	3841	0	Undefined		201	205.85	104.84	183	205.92	206.53	7	0	0	18	22.85	0	8234
9	5	1	528	1349	5731	23422	100	40	3841	0	Undefined		164	176.75	100.3	179	194.88	115.52	7	2	0	-15	-2.25	-0.16	7070
9	6	1	491	1350	6171	23422	100	40	3841	0	Undefined		788.5	813.7	160.71	172	186.21	113.18	100	100	0	616.5	641.7	5.54	32548
9	7	1	438	1351	6631	23422	100	40	3841	0	Undefined		164	173.18	98.57	175	194.47	151.77	5	0	0	-11	-1.82	-0.14	6927
9	8	1	420	1352	7081	23422	100	40	3841	0	Undefined		146	178.32	103.3	161	178.06	117.53	17	7	0	-15	17.32	0	7133
9	9	1	389	1353	7531	23422	100	40	3841	0	Undefined		208.5	226.15	125.4	168	186.09	121.24	25	10	0	40.5	58.15	0.33	9046
9	10	1	372	1354	7981	23422	100	40	3841	0	Undefined		243	235.82	99.42	164	181.47	114.58	32	5	0	79	71.82	0.47	9433
9	11	1	338	1355	8431	23422	100	40	3841	0	Undefined		177.5	184.4	116.07	157	171.21	108.07	30	5	0	20.5	27.4	0.12	7376
9	12	1	322	1356	8881	23422	100	40	3841	0	Undefined		202.5	219.2	104.52	172	192.61	394.89	0	0	0	30.5	47.2	0.07	8768
9	13	1	144	1357	9331	23422	100	40	3841	0	Undefined		224.5	260.25	138.93	172	191.36	141.82	35	12	0	52.5	88.25	0.49	10410
9	14	1	1222	1358	9781	23422	100	40	3841	0	Undefined		203	193.4	121.27	179	203.9	378.23	0	0	0	24	14.4	-0.03	7736
9	15	1	1206	1359	10231	23422	100	40	3841	0	Undefined		159	183.45	113.6	164	196.83	513.05	0	0	0	-5	19.45	-0.03	7338
9	16	1	1017	1360	10681	23422	100	40	3841	0	Undefined		157	186.77	128.98	164	183.01	121.31	25	5	0	-7	22.77	0.03	7471
9	17	1	1001	1361	11131	23422	100	40	3841	0	Undefined		201	213.12	126.97	164	187.14	190.48	15	0	0	37	49.12	0.14	8525
9	18	1	57	1362	11581	23422	100	40	3841	0	Undefined		195.5	217.1	135.32	153	173.93	186.81	22	2	0	42.5	64.1	0.23	8684
9	19	1	38	1363	12031	23422	100	40	3841	0	Undefined		179	173.5	93.27	150	170.46	129.89	17	0	0	29	23.5	0.02	6940
9	20	1	18	1364	12481	23422	100	40	3841	0	Undefined		197.5	206.1	104.56	161	177.86	124.3	17	2	0	36.5	45.1	0.23	8244
9	21	1	1	1365	12931	23422	100	40	3841	0	Undefined		184.5	365.08	749.99	168	186.18	139.27	17	10	0	16.5	197.08	1.28	14603
9	1	2	3502	1366	3931	23922	100	40	3841	0	Undefined		274	269.58	109.59	186	200.13	118.83	32	5	0	88	83.58	0.58	10783
9	2	2	2217	1367	4381	23922	100	40	3841	0	Undefined		208	220.07	124.82	183	242.4	1219.55	0	0	0	25	37.07	-0.02	8803
9	3	2	263	1368	4831	23922	100	40	3841	0	Undefined		280	300.73	137.76	179	253.81	1307.54	0	0	0	101	121.73	0.04	12029
9	4	2	247	1369	5281	23922	100	40	3841	0	Undefined		175	180.88	69.26	172	197.65	344.43	0	0	0	3	8.88	-0.05	7235
9	5	2	229	1370	5731	23922	100	40	3841	0	Undefined		246.5	266.48	147.92	186	203.78	146.47	27	10	0	60.5	80.48	0.43	10659
9	6	2	214	1371	6181	23922	100	40	3841	0	Undefined		181	195.27	103.1	175	188.93	110.57	25	2	0	6	20.27	0.06	7811
9	7	2	1416	1372	6631	23922	100	40	3841	0	Undefined		193.5	203.98	94.46	161	181.66	152.78	12	2	0	32.5	42.98	0.15	8159
9	8	2	1312	1373	7081	23922	100	40	3841	0	Undefined		179	205.82	165.22	168	188.44	121	15	7	0	11	37.82	0.14	8233
9	9	2	1255	1374	7531	23922	100	40	3841	0	Undefined		214	257.33	141.41	183	205.15	343.81	7	0	0	31	74.33	0.15	10293
9	10	2	1239	1375	7981	23922	100	40	3841	0	Undefined		172	182.05	103.4	161	174.66	108.6	22	5	0	11	21.05	0.07	7282
9	11	2	137	1376	8431	23922	100	40	3841	0	Undefined		166	175.6	129.19	157	173.19	118.89	15	7	0	9	18.6	0.02	7024
9	12	2	120	1377	8881	23922	100	40	3841	0	Undefined		228.5	228.9	129.25	172	193.31	396.69	2	0	0	56.5	56.9	0.09	9156
9	13	2	304	1378	9331	23922	100	40	3841	0	Undefined		179	213.9	129.65	168	183.63	113.83	30	10	0	11	45.9	0.27	8556
9	14	2	288	1379	9781	23922	100	40	3841	0	Undefined		179	198.02	109.36	164	178.38	116.36	25	2	0	15	34.02	0.17	7921
9	15	2	2203	1380	10231	23922	100	40	3841	0	Undefined		170	200.88	155.86	168	193.05	242.93	10	2	0	2	32.88	0.03	8035
9	16	2	2007	1381	10681	23922	100	40	3841	0	Undefined		191.5	228.4	140.28	172	192.86	163.8	17	5	0	19.5	56.4	0.22	9136
9	17	2	1801	1382	11131	23922	100	40	3841	0	Undefined		162.5	189	114.96	157	178	116.88	30	5	0	5.5	32	0.09	7560
9	18	2	1610	1383	11581	23922	100	40	3841	0	Undefined		153	152.82	117.82	153	172.06	113.73	10	5	0	0	-0.18	-0.17	6113
9	19	2	198	1384	12031	23922	100	40	3841	0	Undefined		159	168.02	92.23	164	207.76	762.01	0	0	0	-5	4.02	-0.05	6721
9	20	2	181	1385	12481	23922	100	40	3841	0	Undefined		161	214.05	153.6	164	183.98	117.95	27	15	0	-3	50.05	0.25	8562
9	21	2	165	1386	12931	23922	100	40	3841	0	Undefined		109.5	135.73	84.29	150	182.82	682.37	0	0	0	-40.5	-14.27	-0.07	5429
9	1	3	106	1387	3931	24422	100	40	3841	0	Undefined		247	245.57	67.21	205	234.14	459.81	0	0	0	42	40.57	0.02	9823
9	2	3	87	1388	4381	24422	100	40	3841	0	Undefined		164	188.75	105.9	183	261.29	1194.71	0	0	0	-19	5.75	-0.06	7550
9	3	3	913	1389	4831	24422	100	40	3841	0	Undefined		223	231.75	116.58	172	200.33	472.97	0	0	0	51	59.75	0.07	9270
9	4	3	630	1390	5281	24422	100	40	3841	0	Undefined		329.5	338.15	123.51	183	257.58	1267.53	0	0	0	146.5	155.15	0.06	13526
9	5	3	534	1391	5731	24422	100	40	3841	0	Undefined		188	204.6	134.65	175	214.21	735.63	0	0	0	13	29.6	-0.01	8184
9	6	3	496	1392	6181	24422	100	40	3841	0	Undefined		190	202.4	119.05	172	184.97	147.52	22	2	0	18	30.4	0.12	8096
9	7	3	442	1393	6631	24422	100	40	3841	0	Undefined		272.5	268.88	105.74	179	200.01	266.57	5	0	0	93.5	89.88	0.26	10755
9	8	3	428	1394	7081	24422	100	40	3841	0	Undefined		188	213.43	114.08	168	184.2	117.99	27	5	0	20	45.43	0.25	8537
9	9	3	395	1395	7531	24422	100	40	3841	0	Undefined		225	236.12	109.31	168	190.61	353.66	0	0	0	57	68.12	0.13	9445
9	10	3	376	1396	7981	24422	100	40	3841	0	Undefined		190	187.93	88.94	175	195.27	181.01	2	0	0	15	12.93	-0.04	7517
9	11	3	359	1397	8431	24422	100	40	3841	0	Undefined		193.5	193.55	90.5	164	183.7	148.47	10	0	0	29.5	29.55	0.07	7742
9	12	3	326	1398	8881	24422	100	40	3841	0	Undefined		199.5	207.02	111.95	153	171.28	121.9	20	5	0	46.5	54.02	0.29	8281
9	13	3	151	1399	9331	24422	100	40	3841	0	Undefined		146	169.82	99.2	179	199	124.79	7	2	0	-33	-9.18	-0.23	6793
9	14	3	1227	1400	9781	24422	100	40	3841	0	Undefined		192	223.25	137.89	183	200.71	120.25	22	12	0	9	40.25	0.19	8930
9	15	3	1211	1401	10231	24422	100	40	3841	0	Undefined		153	161.93	85.96	161	182.37	149.51	5	0	0	-8	0.93	-0.14	6477
9	16	3	1022	1402	10681	24422	100	40	3841	0	Undefined		234	221.1	107	161	186.38	226.15	5	0	0	73	60.1	0.15	8844
9	17	3	1006	1403	11131	24422	100	40	3841	0	Undefined		188.5	193.27	103.67	168	196.28	229.92	7	0	0	20.5	25.27	-0.01	7731
9	18	3	71	1404	11581	24422	100	40	3841	0	Undefined		162.5	196.82	133.83	161	177.95	117.07	25	5	0	1.5	35.82	0.16	7873
9	19	3	46	1405	12031	24422	100	40	3841	0	Undefined		116.5	130.5	84.71	146	169.93	500.83	0	0	0	-29.5	-15.5	-0.08	5220
9	20	3	23	1406	12481	24422	100	40	3841	0	Undefined		162.5	177.6	104.1	164	191.6	502.04	0	0	0	-1.5	13.6	-0.03	7104
9	21	3	6	1407	12931	24422	100	40	3841	0	Undefined		183	205.27	112.35	168	199.21	679.66	0	0	0	15	37.27	0.01	8211
9	1	4	8001	1408	3931	24922	100	40	3841	0	Undefined		221	240.07	93.87	190	218.78	384.84	0	0	0	31	50.07	0.06	9603
9	2	4	2221	1409	4381	24922	100	40	3841	0	Undefined		249	271.48	106.81	179	256.02	1195.99	0	0	0	70	92.48	0.01	10859
9	3	4	268	1410	4831	24922	100	40	3841	0	Undefined		228.5	242.65	130.76	168	192.76	408.77	2	0	0	60.5	74.65	0.12	9706
9	4	4	251	1411	5281	24922	100	40	3841	0	Undefined		177	182.98	103.12	164	190.06	409.18	0	0	0	13	18.98	-0.02	7319
9	5	4	234	1412	5731	24922	100	40	3841	0	Undefined		201	231.07	112.19	175	192.92	118.64	20	7	0	26	56.07	0.32	9243
9	6	4	215	1413	6181	24922	100	40	3841	0	Undefined		212	230.4	130.02	175	186.86	110.7	27	12	0	37	55.4	0.39	9216
9	7	4	1502	1414	6631	24922	100	40	3841	0	Undefined		217.5	205.23	130.89	164	178.92	116.1	30	5	0	53.5	41.23	0.23	8209
9	8	4	1404	1415	7081	24922	100	40	3841	0	Undefined		249	241.7	113.25	172	192.18	132.61	25	5	0	77	69.7	0.37	9668
9	9	4	1259	1416	7531	24922	100	40	3841	0	Undefined		282	304.55	206.49	175	193.91	119.98	42	17	0	107	129.55	0.92	12182
9	10	4	1243	1417	7981	24922	100	40	3841	0	Undefined		190	189.57	113.76	164	181.95	119.09	17	2	0	26	25.57	0.06	7583
9	11	4	142	1418	8431	24922	100	40	3841	0	Undefined		212	226.48	99.92	161	179.03	131.83	30	2	0	51	65.48	0.36	9059
9	12	4	125	1419	8881	24922	100	40	3841	0	Undefined		208.5	216.93	104.18	164	180.72	117.67	22	5	0	44.5	52.93	0.31	8677
9	13	4	309	1420	9331	24922	100	40	3841	0	Undefined		170	211.38	147.59	183	203.01	127.75	17	10	0	-13	28.38	0.07	8455
9	14	4	293	1421	9781	24922	100	40	3841	0	Undefined		171.5	211.27	146.83	175	190.54	118.63	20	7	0	-3.5	36.27	0.17	8451
9	15	4	2208	1422	10231	24922	100	40	3841	0	Undefined		205	209.45	96.23	172	191.66	156.43	12	0	0	33	37.45	0.11	8378
9	16	4	2012	1423	10681	24922	100	40	3841	0	Undefined		137	160.2	95.77	168	193.52	181.49	2	0	0	-31	-7.8	-0.18	6408
9	17	4	1806	1424	11131	24922	100	40	3841	0	Undefined		118.5	154.5	109.75	161	184.18	175.52	5	0	0	-42.5	-6.5	-0.17	6180
9	18	4	1615	1425	11581	24922	100	40	3841	0	Undefined		171.5	184.6	100.52	164	181.38	134.17	17	0	0	7.5	20.6	0.02	7384
9	19	4	203	1426	12031	24922	100	40	3841	0	Undefined		148	181.25	98.94	153	169.97	115.91	20	2	0	-5	28.25	0.1	7250
9	20	4	187	1427	12481	24922	100	40	3841	0	Undefined		161	192.45	112.59	164	183.54	121.23	25	5	0	-3	28.45	0.07	7698
9	21	4	170	1428	12931	24922	100	40	3841	0	Undefined		171.5	156.43	87.45	161	179.66	121.96	5	2	0	10.5	-4.57	-0.19	6257
9	1	5	112	1429	3931	25422	100	40	3841	0	Undefined		241.5	259.6	122.61	201	222.14	299.08	7	0	0	40.5	58.6	0.13	10384
9	2	5	93	1430	4381	25422	100	40	3841	0	Undefined		204.5	212.38	107.48	183	250.59	1165.97	0	0	0	21.5	29.38	-0.03	8495
9	3	5	917	1431	4831	25422	100	40	3841	0	Undefined		215.5	229.65	107.27	172	187.15	106.66	25	7	0	43.5	57.65	0.4	9186
9	4	5	901	1432	5281	25422	100	40	3841	0	Undefined		212	206.23	103.49	175	191.01	109.65	22	2	0	37	31.23	0.14	8249
9	5	5	539	1433	5731	25422	100	40	3841	0	Undefined		208.5	217.52	92.1	179	196.35	118.21	22	2	0	29.5	38.52	0.18	8701
9	6	5	501	1434	6181	25422	100	40	3841	0	Undefined		190	205.1	116.03	168	185.81	143.49	7	5	0	22	37.1	0.13	8204
9	7	5	482	1435	6631	25422	100	40	3841	0	Undefined		239.5	256.8	122.99	164	179.45	107.86	42	12	0	75.5	92.8	0.72	10272
9	8	5	433	1436	7081	25422	100	40	3841	0	Undefined		219.5	216.68	127.32	172	189.01	120.86	20	10	0	47.5	44.68	0.23	8667
9	9	5	399	1437	7531	25422	100	40	3841	0	Undefined		201	210.68	105.78	183	205.27	355.01	0	0	0	18	27.68	0.02	8427
9	10	5	380	1438	7981	25422	100	40	3841	0	Undefined		157	191.18	126.67	168	191.8	350.8	2	0	0	-11	23.18	0	7647
9	11	5	363	1439	8431	25422	100	40	3841	0	Undefined		201	244.18	131.59	164	188.6	433.64	0	0	0	37	80.18	0.13	9767
9	12	5	330	1440	8881	25422	100	40	3841	0	Undefined		199.5	202.07	115.43	164	258.95	1719.46	0	0	0	35.5	38.07	-0.03	8083
9	13	5	154	1441	9331	25422	100	40	3841	0	Undefined		221	237.8	143.52	183	198.87	123.41	27	12	0	38	54.8	0.32	9512
9	14	5	1231	1442	9781	25422	100	40	3841	0	Undefined		179	195.65	106.43	179	195.71	120.13	17	2	0	0	16.65	0	7826
9	15	5	1214	1443	10231	25422	100	40	3841	0	Undefined		172	171.9	87.94	172	192.28	153.54	2	0	0	0	-0.1	-0.13	6876
9	16	5	1025	1444	10681	25422	100	40	3841	0	Undefined		173.5	184.85	105.95	172	201.04	471.56	0	0	0	1.5	12.85	-0.03	7394
9	17	5	1009	1445	11131	25422	100	40	3841	0	Undefined		166	170.27	101.84	168	196.32	472.8	0	0	0	-2	2.27	-0.06	6811
9	18	5	74	1446	11581	25422	100	40	3841	0	Undefined		194	195.48	119.35	168	186.25	141.88	10	7	0	26	27.48	0.07	7819
9	19	5	49	1447	12031	25422	100	40	3841	0	Undefined		142.5	146.85	103.56	153	173.96	136.33	10	2	0	-10.5	-6.15	-0.2	5874
9	20	5	26	1448	12481	25422	100	40	3841	0	Undefined		232	238.55	132.82	172	189.08	132.3	22	10	0	60	66.55	0.37	9542
9	21	5	10	1449	12931	25422	100	40	3841	0	Undefined		190	192.23	113.04	168	193.99	350.31	0	0	0	22	24.23	-0.01	7689
9	1	6	8005	1450	3931	25922	100	40	3841	0	Undefined		210	221.23	107.16	205	218.27	121.21	12	5	0	5	16.23	0.02	8849
9	2	6	3001	1451	4381	25922	100	40	3841	0	Undefined		192	197.62	89.74	186	257.03	1165.21	0	0	0	6	11.62	-0.05	7905
9	3	6	272	1452	4831	25922	100	40	3841	0	Undefined		204.5	212.7	103.63	179	198.43	315.19	0	0	0	25.5	33.7	0.05	8508
9	4	6	255	1453	5281	25922	100	40	3841	0	Undefined		203	194.45	81.5	179	196.28	113.21	10	2	0	24	15.45	-0.02	7778
9	5	6	239	1454	5731	25922	100	40	3841	0	Undefined		212	222.82	102.8	179	195.8	114.4	17	7	0	33	43.82	0.24	8913
9	6	6	220	1455	6181	25922	100	40	3841	0	Undefined		177.5	175.82	87.16	172	187.35	138.31	7	0	0	5.5	3.82	-0.08	7033
9	7	6	1602	1456	6631	25922	100	40	3841	0	Undefined		168	166.98	112.45	175	190.77	145.14	10	0	0	-7	-8.02	-0.16	6679
9	8	6	1408	1457	7081	25922	100	40	3841	0	Undefined		208.5	213.35	97.8	175	191.98	146.66	17	0	0	33.5	38.35	0.15	8534
9	9	6	1304	1458	7531	25922	100	40	3841	0	Undefined		202.5	203.77	97.23	179	196.08	131.96	12	2	0	23.5	24.77	0.06	8151
9	10	6	1247	1459	7981	25922	100	40	3841	0	Undefined		225	233.85	137.36	175	193.51	139.4	12	10	0	50	58.85	0.29	9354
9	11	6	804	1460	8431	25922	100	40	3841	0	Undefined		181	213.75	90	164	191.58	434.75	0	0	0	17	49.75	0.05	8550
9	12	6	129	1461	8881	25922	100	40	3841	0	Undefined		193.5	262.75	271.37	161	180.1	127.44	27	12	0	32.5	101.75	0.65	10510
9	13	6	316	1462	9331	25922	100	40	3841	0	Undefined		210	229.62	111.62	179	199.77	132.49	20	5	0	31	50.62	0.23	9185
9	14	6	296	1463	9781	25922	100	40	3841	0	Undefined		197	228.6	103.88	175	191.17	119.93	20	5	0	22	53.6	0.31	9144
9	15	6	2211	1464	10231	25922	100	40	3841	0	Undefined		146	165.88	102.59	172	193.51	135.02	7	2	0	-26	-6.12	-0.2	6635
9	16	6	2102	1465	10681	25922	100	40	3841	0	Undefined		151.5	175.7	115.66	175	206.72	439.31	0	0	0	-23.5	0.7	-0.07	7028
9	17	6	1809	1466	11131	25922	100	40	3841	0	Undefined		232.5	227.12	111.65	179	207.87	438.29	0	0	0	53.5	48.12	0.04	9085
9	18	6	1618	1467	11581	25922	100	40	3841	0	Undefined		182.5	189.82	127.05	168	187.36	142.62	17	2	0	14.5	21.82	0.02	7593
9	19	6	206	1468	12031	25922	100	40	3841	0	Undefined		147.5	172.7	118.35	153	171.34	129.61	15	5	0	-5.5	19.7	0.01	6908
9	20	6	190	1469	12481	25922	100	40	3841	0	Undefined		221	239.6	150.5	175	195.65	139.04	20	7	0	46	64.6	0.32	9584
9	21	6	173	1470	12931	25922	100	40	3841	0	Undefined		170	179.8	98.19	168	186.08	118.62	17	0	0	2	11.8	-0.05	7192
9	1	7	116	1471	3931	26422	100	40	3841	0	Undefined		250.5	242.7	95.35	194	207.48	129.1	27	0	0	56.5	48.7	0.27	9708
9	2	7	98	1472	4381	26422	100	40	3841	0	Undefined		245	270.73	118.69	194	221.49	435.83	0	0	0	51	76.73	0.11	10829
9	3	7	Block	1473	4831	26422	100	40	3841	0	Undefined		237.5	236.55	105.1	183	204.49	329.29	0	0	0	54.5	53.55	0.1	9462
9	4	7	905	1474	5281	26422	100	40	3841	0	Undefined		287	286.38	141.15	164	292.34	2165.77	0	0	0	123	122.38	0	11455
9	5	7	Str	1475	5731	26422	100	40	3841	0	Undefined		208.5	228	102.68	186	201.41	157.88	12	2	0	22.5	42	0.17	9120
9	6	7	507	1476	6181	26422	100	40	3841	0	Undefined		212	210.95	115.86	172	189.52	147.24	15	5	0	40	38.95	0.15	8438
9	7	7	Str	1477	6631	26422	100	40	3841	0	Undefined		183	183.15	84.82	153	170.01	107.78	12	2	0	30	30.15	0.12	7326
9	8	7	436	1478	7081	26422	100	40	3841	0	Undefined		206.5	234.7	135.32	175	197.69	349.28	7	0	0	31.5	59.7	0.11	9388
9	9	7	404	1479	7531	26422	100	40	3841	0	Undefined		236	258.3	123.37	190	206.29	121.72	32	10	0	46	68.3	0.43	10332
9	10	7	384	1480	7981	26422	100	40	3841	0	Undefined		194	204.8	107.38	164	180.46	144.38	12	2	0	30	40.8	0.17	8192
9	11	7	368	1481	8431	26422	100	40	3841	0	Undefined		168	182.57	110.54	164	242.53	1338.79	0	0	0	4	18.57	-0.04	7303
9	12	7	334	1482	8881	26422	100	40	3841	0	Undefined		234	261.27	140.74	179	198.36	142.68	22	12	0	55	82.27	0.44	10451
9	13	7	160	1483	9331	26422	100	40	3841	0	Undefined		217.5	212	109.82	179	199.53	154.96	12	2	0	38.5	33	0.08	8480
9	14	7	1235	1484	9781	26422	100	40	3841	0	Undefined		179	188.27	83.79	172	184.53	115.9	10	0	0	7	16.27	0.03	7531
9	15	7	1218	1485	10231	26422	100	40	3841	0	Undefined		260	244.5	118.84	179	196.6	144.22	20	5	0	81	65.5	0.33	9780
9	16	7	1202	1486	10681	26422	100	40	3841	0	Undefined		184.5	208.73	121.09	186	204.12	152.97	15	2	0	-1.5	22.73	0.03	8349
9	17	7	1013	1487	11131	26422	100	40	3841	0	Undefined		186	387.35	1138.12	172	198.41	399.18	5	2	0	14	215.35	0.47	15494
9	18	7	78	1488	11581	26422	100	40	3841	0	Undefined		131	143.8	85.86	161	177.75	117.68	2	2	0	-30	-17.2	-0.29	5752
9	19	7	53	1489	12031	26422	100	40	3841	0	Undefined		208	213.02	150.47	164	180.05	116.29	25	7	0	44	49.02	0.28	8521
9	20	7	30	1490	12481	26422	100	40	3841	0	Undefined		195.5	243.82	195.08	175	191.85	131.95	30	7	0	20.5	68.82	0.39	9753
9	21	7	14	1491	12931	26422	100	40	3841	0	Undefined		151.5	166.38	98.11	153	174.32	235.01	2	0	0	-1.5	13.38	-0.03	6655
9	1	8	8009	1492	3931	26922	100	40	3841	0	Undefined		261.5	294.05	159.96	197	214.49	173.27	27	10	0	64.5	97.05	0.46	11762
9	2	8	3401	1493	4381	26922	100	40	3841	0	Undefined		243.5	240.3	109.48	183	195.27	154.81	15	2	0	60.5	57.3	0.29	9612
9	3	8	276	1494	4831	26922	100	40	3841	0	Undefined		226.5	252.02	142.47	175	204.42	709.59	0	0	0	51.5	77.02	0.07	10081
9	4	8	260	1495	5281	26922	100	40	3841	0	Undefined		245	241.77	107.01	175	299.87	2165.14	0	0	0	70	66.77	-0.03	9671
9	5	8	243	1496	5731	26922	100	40	3841	0	Undefined		183	191.4	73.22	175	191.88	116.74	15	0	0	8	16.4	0	7656
9	6	8	225	1497	6181	26922	100	40	3841	0	Undefined		175.5	197.27	101.86	168	184.01	112.7	22	5	0	7.5	29.27	0.12	7891
9	7	8	1606	1498	6631	26922	100	40	3841	0	Undefined		157	178.85	101.49	168	183.93	110.85	12	5	0	-11	10.85	-0.05	7154
9	8	8	1412	1499	7081	26922	100	40	3841	0	Undefined		188	196.73	92.21	164	185.76	347.72	0	0	0	24	32.73	0.03	7869
9	9	8	1308	1500	7531	26922	100	40	3841	0	Undefined		201	194.07	96.52	172	190.64	131.24	12	2	0	29	22.07	0.03	7763
9	10	8	1251	1501	7981	26922	100	40	3841	0	Undefined		192	204.85	128.34	168	185.15	126.18	22	5	0	24	36.85	0.16	8194
9	11	8	808	1502	8431	26922	100	40	3841	0	Undefined		188	223.15	125.05	164	182.83	122.38	22	10	0	24	59.15	0.33	8926
9	12	8	133	1503	8881	26922	100	40	3841	0	Undefined		184.5	183.12	90.09	168	186.81	116.62	12	5	0	16.5	15.12	-0.03	7325
9	13	8	321	1504	9331	26922	100	40	3841	0	Undefined		245	261.38	137.81	186	202.94	119.47	30	12	0	59	75.38	0.49	10455
9	14	8	300	1505	9781	26922	100	40	3841	0	Undefined		195.5	203.27	93.77	179	199.71	126.29	10	2	0	16.5	24.27	0.03	8131
9	15	8	2215	1506	10231	26922	100	40	3841	0	Undefined		195.5	223.98	110.72	172	197.04	366.86	0	0	0	23.5	51.98	0.07	8959
9	16	8	2106	1507	10681	26922	100	40	3841	0	Undefined		155.5	166.48	102.65	175	201.6	375.26	0	0	0	-19.5	-8.52	-0.09	6659
9	17	8	2003	1508	11131	26922	100	40	3841	0	Undefined		179	190.52	116.4	175	201.89	402.4	0	0	0	4	15.52	-0.03	7621
9	18	8	1704	1509	11581	26922	100	40	3841	0	Undefined		195.5	185.43	90.95	164	184.57	129.33	12	0	0	31.5	21.43	0.01	7417
9	19	8	210	1510	12031	26922	100	40	3841	0	Undefined		120	158.1	123.14	153	180.48	414.68	0	0	0	-33	5.1	-0.05	6324
9	20	8	194	1511	12481	26922	100	40	3841	0	Undefined		182.5	190.88	91.95	168	185.42	115.79	12	5	0	14.5	22.88	0.05	7635
9	21	8	177	1512	12931	26922	100	40	3841	0	Undefined		161	187.8	115.79	172	193.05	132.15	12	5	0	-11	15.8	-0.04	7512
10	1	1	102	1513	13915	23412	100	36	3850	0	Undefined		168	180.14	122.09	153	174.26	124.2	22	5	0	15	27.14	0.05	6485
10	2	1	83	1514	14365	23412	100	36	3850	0	Undefined		257.5	272.06	149.15	168	187.3	126.64	41	13	0	89.5	104.06	0.67	9794
10	3	1	909	1515	14815	23412	100	36	3850	0	Undefined		221	223.25	116.63	153	171.07	114.2	27	11	0	68	70.25	0.46	8037
10	4	1	535	1516	15265	23412	100	36	3850	0	Undefined		129.5	165.25	112.85	157	170.09	111.94	13	8	0	-27.5	8.25	-0.04	5949
10	5	1	528	1517	15715	23412	100	36	3850	0	Undefined		171.5	182.31	93.57	153	171.44	113.61	19	8	0	18.5	29.31	0.1	6563
10	6	1	491	1518	16165	23412	100	36	3850	0	Undefined		996	1025.33	213.83	175	193.9	125.23	100	100	0	821	850.33	6.64	36912
10	7	1	438	1519	16615	23412	100	36	3850	0	Undefined		158.5	170.64	97.46	157	173.58	116.26	8	2	0	1.5	13.64	-0.03	6143
10	8	1	420	1520	17065	23412	100	36	3850	0	Undefined		160.5	184.72	104.11	153	172.51	112.54	16	5	0	7.5	31.72	0.11	6650
10	9	1	389	1521	17515	23412	100	36	3850	0	Undefined		210.5	217.56	101.87	172	193.81	288.71	2	0	0	38.5	45.56	0.08	7832
10	10	1	372	1522	17965	23412	100	36	3850	0	Undefined		245	239.61	101.83	168	197.64	432.72	0	0	0	77	71.61	0.1	8626
10	11	1	338	1523	18415	23412	100	36	3850	0	Undefined		208.5	220.5	126.39	164	178.87	121.09	30	5	0	44.5	56.5	0.34	7938
10	12	1	322	1524	18865	23412	100	36	3850	0	Undefined		205	228.06	125.95	161	184.63	283	5	0	0	44	67.06	0.15	8210
10	13	1	144	1525	19315	23412	100	36	3850	0	Undefined		210	222.5	99.48	161	180.58	139.81	19	5	0	49	61.5	0.3	8010
10	14	1	1222	1526	19765	23412	100	36	3850	0	Undefined		173.5	188.83	108.74	172	190.43	169.57	11	0	0	1.5	16.83	-0.01	6798
10	15	1	1206	1527	20215	23412	100	36	3850	0	Undefined		184.5	208.42	119.88	175	191.03	115.15	25	8	0	9.5	33.42	0.15	7503
10	16	1	1017	1528	20665	23412	100	36	3850	0	Undefined		170	173.03	93.34	172	185.26	114.62	8	2	0	-2	1.03	-0.11	6229
10	17	1	1001	1529	21115	23412	100	36	3850	0	Undefined		210.5	207.67	96.4	186	201.23	127.27	13	0	0	24.5	21.67	0.05	7476
10	18	1	57	1530	21565	23412	100	36	3850	0	Undefined		194	196.67	99.25	190	207.42	283.26	0	0	0	4	6.67	-0.04	7080
10	19	1	38	1531	22015	23412	100	36	3850	0	Undefined		281.5	298.92	130.1	179	194.03	159.82	33	5	0	102.5	119.92	0.66	10761
10	20	1	18	1532	22465	23412	100	36	3850	0	Undefined		245	247.42	102.96	179	193.69	149.26	22	2	0	66	68.42	0.36	8907
10	21	1	1	1533	22915	23412	100	31	2049	0	Undefined		282	308.03	129.35	194	206.86	101.94	45	22	0	88	114.03	0.99	9549
10	1	2	3502	1534	13915	23912	100	36	3850	0	Undefined		249	282.78	131.88	161	184.16	185.12	36	2	0	88	121.78	0.53	10180
10	2	2	2217	1535	14365	23912	100	36	3850	0	Undefined		190	196.14	98.12	161	177.5	123.55	19	0	0	29	35.14	0.15	7061
10	3	2	263	1536	14815	23912	100	36	3850	0	Undefined		158.5	168.94	99.12	157	172.88	125.17	5	2	0	1.5	11.94	-0.03	6082
10	4	2	247	1537	15265	23912	100	36	3850	0	Undefined		204.5	225.19	148.05	164	183	134.5	22	5	0	40.5	61.19	0.31	8107
10	5	2	229	1538	15715	23912	100	36	3850	0	Undefined		182.5	183.25	93.41	164	184.94	183.98	5	0	0	18.5	19.25	-0.01	6597
10	6	2	214	1539	16165	23912	100	36	3850	0	Undefined		214	223.53	132.61	164	179.63	112.94	30	5	0	50	59.53	0.39	8047
10	7	2	1416	1540	16615	23912	100	36	3850	0	Undefined		252.5	264.33	116.3	168	183.63	115.92	44	8	0	84.5	96.33	0.7	9516
10	8	2	1312	1541	17065	23912	100	36	3850	0	Undefined		184.5	195.06	112.94	164	181.76	118.73	16	5	0	20.5	31.06	0.11	7022
10	9	2	1255	1542	17515	23912	100	36	3850	0	Undefined		168	214.14	135.08	164	185.63	209.48	13	0	0	4	50.14	0.14	7709
10	10	2	1239	1543	17965	23912	100	36	3850	0	Undefined		212	220.25	102.5	179	197.32	205.76	5	0	0	33	41.25	0.11	7929
10	11	2	137	1544	18415	23912	100	36	3850	0	Undefined		188.5	211.64	105.36	175	192.56	122.8	22	2	0	13.5	36.64	0.16	7619
10	12	2	120	1545	18865	23912	100	36	3850	0	Undefined		162.5	176.72	89.53	161	186	281.37	0	0	0	1.5	15.72	-0.03	6362
10	13	2	304	1546	19315	23912	100	36	3850	0	Undefined		205	227.56	91.9	172	189.92	126.73	16	2	0	33	55.56	0.3	8192
10	14	2	288	1547	19765	23912	100	36	3850	0	Undefined		221	240.92	147.41	186	209.14	244.22	5	2	0	35	54.92	0.13	8673
10	15	2	2203	1548	20215	23912	100	36	3850	0	Undefined		151.5	160.36	72.9	172	279.87	2008.9	0	0	0	-20.5	-11.64	-0.06	5773
10	16	2	2007	1549	20665	23912	100	36	3850	0	Undefined		148	164.94	91.34	168	184.95	117.76	13	0	0	-20	-3.06	-0.17	5938
10	17	2	1801	1550	21115	23912	100	36	3850	0	Undefined		245	251.72	82.64	186	201.24	126.94	25	2	0	59	65.72	0.4	9062
10	18	2	1610	1551	21565	23912	100	36	3850	0	Undefined		183	192.42	109.78	175	192.1	279.31	2	0	0	8	17.42	0	6927
10	19	2	198	1552	22015	23912	100	36	3850	0	Undefined		265	264.72	108.67	183	196.18	105.89	41	13	0	82	81.72	0.65	9530
10	20	2	181	1553	22465	23912	100	36	3850	0	Undefined		199.5	222.58	101.21	172	186.14	100.59	30	8	0	27.5	50.58	0.36	8013
10	21	2	165	1554	22915	23912	100	31	2049	0	Undefined		201	219.13	109.23	175	189.98	99.27	29	9	0	26	44.13	0.29	6793
10	1	3	106	1555	13915	24412	100	36	3850	0	Undefined		147.5	158.72	94.54	150	169.37	188.78	5	0	0	-2.5	8.72	-0.06	5714
10	2	3	87	1556	14365	24412	100	36	3850	0	Undefined		183	234.25	151.79	168	187.71	120.01	25	11	0	15	66.25	0.39	8433
10	3	3	913	1557	14815	24412	100	36	3850	0	Undefined		212	216.19	91.13	161	178.45	119.99	22	2	0	51	55.19	0.31	7783
10	4	3	630	1558	15265	24412	100	36	3850	0	Undefined		190	199.22	90.99	139	157.04	123	25	0	0	51	60.22	0.34	7172
10	5	3	534	1559	15715	24412	100	36	3850	0	Undefined		197.5	190.75	81.76	161	180.15	206.56	0	0	0	36.5	29.75	0.05	6867
10	6	3	496	1560	16165	24412	100	36	3850	0	Undefined		241	267.56	113.64	172	194.32	295.28	8	0	0	69	95.56	0.25	9632
10	7	3	442	1561	16615	24412	100	36	3850	0	Undefined		190	200.69	109.82	153	170.16	112.3	25	8	0	37	47.69	0.27	7225
10	8	3	428	1562	17065	24412	100	36	3850	0	Undefined		181	211.58	119.41	150	167.09	151.98	16	2	0	31	61.58	0.29	7617
10	9	3	395	1563	17515	24412	100	36	3850	0	Undefined		278	258.5	125.66	172	190.45	117.04	44	11	0	106	86.5	0.58	9306
10	10	3	376	1564	17965	24412	100	36	3850	0	Undefined		125.5	149.86	84.84	172	189.72	130.72	8	0	0	-46.5	-22.14	-0.3	5395
10	11	3	359	1565	18415	24412	100	36	3850	0	Undefined		162.5	166.42	102.52	157	171.27	116.07	13	2	0	5.5	9.42	-0.04	5991
10	12	3	326	1566	18865	24412	100	36	3850	0	Undefined		186	188.69	76.27	168	183.43	123.63	5	0	0	18	20.69	0.04	6793
10	13	3	151	1567	19315	24412	100	36	3850	0	Undefined		195.5	206.25	107.94	175	189.18	111.38	25	2	0	20.5	31.25	0.15	7425
10	14	3	1227	1568	19765	24412	100	36	3850	0	Undefined		166.5	180.28	117.63	168	191.65	321.91	2	0	0	-1.5	12.28	-0.04	6490
10	15	3	1211	1569	20215	24412	100	36	3850	0	Undefined		192	206.94	106.9	186	298.41	2023.7	0	0	0	6	20.94	-0.05	7450
10	16	3	1022	1570	20665	24412	100	36	3850	0	Undefined		146	172.39	94.87	175	191.29	110.58	13	2	0	-29	-2.61	-0.17	6206
10	17	3	1006	1571	21115	24412	100	36	3850	0	Undefined		175	200.75	99.61	183	193.82	100.48	16	5	0	-8	17.75	0.07	7227
10	18	3	71	1572	21565	24412	100	36	3850	0	Undefined		287	293.28	104.72	194	205.65	107.39	44	13	0	93	99.28	0.82	10558
10	19	3	46	1573	22015	24412	100	36	3850	0	Undefined		195.5	182.86	76.51	175	188.43	96.35	11	0	0	20.5	7.86	-0.06	6583
10	20	3	23	1574	22465	24412	100	36	3850	0	Undefined		173.5	183.97	77.97	186	198.26	99.1	8	0	0	-12.5	-2.03	-0.14	6623
10	21	3	6	1575	22915	24412	100	31	2049	0	Undefined		293	303.61	106.92	208	216.26	102.69	48	9	0	85	95.61	0.85	9412
10	1	4	8001	1576	13915	24912	100	36	3850	0	Undefined		159	434.97	1526.38	161	179.99	115.76	25	11	0	-2	273.97	2.2	15659
10	2	4	2221	1577	14365	24912	100	36	3850	0	Undefined		170	186.14	90.34	161	180.41	115.7	22	0	0	9	25.14	0.05	6701
10	3	4	268	1578	14815	24912	100	36	3850	0	Undefined		227	249.81	141.03	161	174.25	117.21	30	13	0	66	88.81	0.64	8993
10	4	4	251	1579	15265	24912	100	36	3850	0	Undefined		162.5	182.78	94.99	142	164.3	244.27	2	0	0	20.5	40.78	0.08	6580
10	5	4	234	1580	15715	24912	100	36	3850	0	Undefined		228.5	236.17	125.29	153	179.12	300.64	2	0	0	75.5	83.17	0.19	8502
10	6	4	215	1581	16165	24912	100	36	3850	0	Undefined		195.5	196.28	103.85	157	174.88	121.82	11	8	0	38.5	39.28	0.18	7066
10	7	4	1502	1582	16615	24912	100	36	3850	0	Undefined		171.5	184.17	95.28	157	175.6	122.34	16	0	0	14.5	27.17	0.07	6630
10	8	4	1404	1583	17065	24912	100	36	3850	0	Undefined		261.5	248.47	141.57	157	176.37	157.52	27	8	0	104.5	91.47	0.46	8945
10	9	4	1259	1584	17515	24912	100	36	3850	0	Undefined		201	213.61	105.7	161	175.44	106.21	25	11	0	40	52.61	0.36	7690
10	10	4	1243	1585	17965	24912	100	36	3850	0	Undefined		235.5	227	117.04	172	187.71	121.74	36	2	0	63.5	55	0.32	8172
10	11	4	142	1586	18415	24912	100	36	3850	0	Undefined		168	192	76.62	164	177.31	122.68	13	2	0	4	28	0.12	6912
10	12	4	125	1587	18865	24912	100	36	3850	0	Undefined		182.5	179.53	89.34	157	175.84	170.05	2	0	0	25.5	22.53	0.02	6463
10	13	4	309	1588	19315	24912	100	36	3850	0	Undefined		162.5	185.53	97.4	164	185.33	182.29	8	0	0	-1.5	21.53	0	6679
10	14	4	293	1589	19765	24912	100	36	3850	0	Undefined		164.5	169.14	78.1	175	196.88	196.75	0	0	0	-10.5	-5.86	-0.14	6089
10	15	4	2208	1590	20215	24912	100	36	3850	0	Undefined		168	173.81	89.34	175	197.44	204.29	0	0	0	-7	-1.19	-0.12	6257
10	16	4	2012	1591	20665	24912	100	36	3850	0	Undefined		186.5	186.58	101.78	175	194.49	129.05	11	0	0	11.5	11.58	-0.06	6717
10	17	4	1806	1592	21115	24912	100	36	3850	0	Undefined		210	222.58	122.15	190	206.55	135.9	13	5	0	20	32.58	0.12	8013
10	18	4	1615	1593	21565	24912	100	36	3850	0	Undefined		204.5	227.69	147.07	194	210.42	301.18	8	0	0	10.5	33.69	0.06	8197
10	19	4	203	1594	22015	24912	100	36	3850	0	Undefined		257.5	261.81	109.56	190	214.68	358.81	0	0	0	67.5	71.81	0.13	9425
10	20	4	187	1595	22465	24912	100	36	3850	0	Undefined		194	215.67	101.75	190	202.04	99.44	13	5	0	4	25.67	0.14	7764
10	21	4	170	1596	22915	24912	100	31	2049	0	Undefined		274	303.19	109.66	194	208.59	99.71	45	22	0	80	109.19	0.95	9399
10	1	5	112	1597	13915	25412	100	36	3850	0	Undefined		139	163.28	88.56	164	182.75	116.49	16	0	0	-25	-0.72	-0.17	5878
10	2	5	93	1598	14365	25412	100	36	3850	0	Undefined		184.5	184.61	114.72	164	186.54	141.09	13	2	0	20.5	20.61	-0.01	6646
10	3	5	917	1599	14815	25412	100	36	3850	0	Undefined		180.5	212.92	115.71	161	176.26	117.82	25	11	0	19.5	51.92	0.31	7665
10	4	5	901	1600	15265	25412	100	36	3850	0	Undefined		184.5	188.97	97.59	146	164.35	116.91	22	2	0	38.5	42.97	0.21	6803
10	5	5	539	1601	15715	25412	100	36	3850	0	Undefined		151.5	178.69	120.74	157	177.6	121.26	16	5	0	-5.5	21.69	0.01	6433
10	6	5	501	1602	16165	25412	100	36	3850	0	Undefined		186.5	206.58	104.86	164	182.98	116.19	25	2	0	22.5	42.58	0.2	7437
10	7	5	482	1603	16615	25412	100	36	3850	0	Undefined		315	316.44	137.25	164	183.81	163.01	44	11	0	151	152.44	0.81	11392
10	8	5	433	1604	17065	25412	100	36	3850	0	Undefined		195.5	185.58	91.08	161	217.02	903.04	0	0	0	34.5	24.58	-0.03	6681
10	9	5	399	1605	17515	25412	100	36	3850	0	Undefined		175.5	191.67	129.71	168	186.35	113.26	19	5	0	7.5	23.67	0.05	6900
10	10	5	380	1606	17965	25412	100	36	3850	0	Undefined		248.5	261.86	117.34	183	196.7	114.87	33	11	0	65.5	78.86	0.57	9427
10	11	5	363	1607	18415	25412	100	36	3850	0	Undefined		166	169.25	104.73	161	174.98	118.81	11	8	0	5	8.25	-0.05	6093
10	12	5	330	1608	18865	25412	100	36	3850	0	Undefined		180.5	195.97	99.29	164	180.44	162.07	11	0	0	16.5	31.97	0.1	7055
10	13	5	154	1609	19315	25412	100	36	3850	0	Undefined		179	194.58	98.25	172	187.64	110.72	11	5	0	7	22.58	0.06	7005
10	14	5	1231	1610	19765	25412	100	36	3850	0	Undefined		149.5	174.5	89.85	164	178.44	106.88	22	0	0	-14.5	10.5	-0.04	6282
10	15	5	1214	1611	20215	25412	100	36	3850	0	Undefined		177	168.36	82.63	168	183.31	185.99	0	0	0	9	0.36	-0.08	6061
10	16	5	1025	1612	20665	25412	100	36	3850	0	Undefined		215.5	234.19	163.76	168	183.19	105.35	30	5	0	47.5	66.19	0.48	8431
10	17	5	1009	1613	21115	25412	100	36	3850	0	Undefined		142.5	162.53	87.15	179	196.45	134.97	2	0	0	-36.5	-16.47	-0.25	5851
10	18	5	74	1614	21565	25412	100	36	3850	0	Undefined		137	168.64	94.16	186	199.43	118.98	11	0	0	-49	-17.36	-0.26	6071
10	19	5	49	1615	22015	25412	100	36	3850	0	Undefined		205	206.97	62.22	183	200.63	227.55	0	0	0	22	23.97	0.03	7451
10	20	5	26	1616	22465	25412	100	36	3850	0	Undefined		195.5	219.44	105.83	183	194.77	114.28	16	5	0	12.5	36.44	0.22	7900
10	21	5	10	1617	22915	25412	100	31	2049	0	Undefined		234	239.42	93.74	194	205.62	97.9	32	6	0	40	45.42	0.35	7422
10	1	6	8005	1618	13915	25912	100	36	3850	0	Undefined		221	225.11	108.97	164	185.33	123.69	36	8	0	57	61.11	0.32	8104
10	2	6	3001	1619	14365	25912	100	36	3850	0	Undefined		197.5	234.72	136.41	168	190.44	168.95	16	5	0	29.5	66.72	0.26	8450
10	3	6	272	1620	14815	25912	100	36	3850	0	Undefined		183	200.97	124.95	157	182.95	263.12	5	0	0	26	43.97	0.07	7235
10	4	6	255	1621	15265	25912	100	36	3850	0	Undefined		170	169.61	93.19	139	160.57	236.65	2	0	0	31	30.61	0.04	6106
10	5	6	239	1622	15715	25912	100	36	3850	0	Undefined		197.5	218.06	104.19	157	178	129.35	25	2	0	40.5	61.06	0.31	7850
10	6	6	220	1623	16165	25912	100	36	3850	0	Undefined		252.5	240.47	123.23	172	189.69	120.39	36	11	0	80.5	68.47	0.42	8657
10	7	6	1602	1624	16615	25912	100	36	3850	0	Undefined		197.5	227.81	143.08	164	184.38	161.92	19	5	0	33.5	63.81	0.27	8201
10	8	6	1408	1625	17065	25912	100	36	3850	0	Undefined		204.5	224.14	119.93	157	174.57	114.58	38	11	0	47.5	67.14	0.43	8069
10	9	6	1304	1626	17515	25912	100	36	3850	0	Undefined		230.5	233.72	97.08	172	189.59	120.84	22	5	0	58.5	61.72	0.37	8414
10	10	6	1247	1627	17965	25912	100	36	3850	0	Undefined		263	285.89	144.8	179	198.75	165.16	30	8	0	84	106.89	0.53	10292
10	11	6	804	1628	18415	25912	100	36	3850	0	Undefined		164.5	172.06	83.65	153	169.11	106.73	19	0	0	11.5	19.06	0.03	6194
10	12	6	129	1629	18865	25912	100	36	3850	0	Undefined		179	182.64	90.94	161	182.02	222.96	0	0	0	18	21.64	0	6575
10	13	6	316	1630	19315	25912	100	36	3850	0	Undefined		226.5	239.44	106.71	172	189.27	218.68	5	0	0	54.5	67.44	0.23	8620
10	14	6	296	1631	19765	25912	100	36	3850	0	Undefined		204.5	194.61	86.91	164	178.04	145.15	11	0	0	40.5	30.61	0.11	7006
10	15	6	2211	1632	20215	25912	100	36	3850	0	Undefined		234	231.69	102.52	179	190.6	136.69	16	5	0	55	52.69	0.3	8341
10	16	6	2102	1633	20665	25912	100	36	3850	0	Undefined		184.5	196.11	101.91	172	185.41	105.9	27	2	0	12.5	24.11	0.1	7060
10	17	6	1809	1634	21115	25912	100	36	3850	0	Undefined		190	197.83	81.9	179	191.32	107.21	16	0	0	11	18.83	0.06	7122
10	18	6	1618	1635	21565	25912	100	36	3850	0	Undefined		173.5	169.75	67.32	183	196.04	103.25	2	0	0	-9.5	-13.25	-0.25	6111
10	19	6	206	1636	22015	25912	100	36	3850	0	Undefined		199	208.69	98.18	175	191.2	106.96	22	2	0	24	33.69	0.16	7513
10	20	6	190	1637	22465	25912	100	36	3850	0	Undefined		206.5	229.78	95.75	183	196.41	100.24	27	8	0	23.5	46.78	0.33	8272
10	21	6	173	1638	22915	25912	100	31	2049	0	Undefined		201	210.94	95.59	201	210.4	102.06	16	6	0	0	9.94	0.01	6539
10	1	7	116	1639	13915	26412	100	36	3850	0	Undefined		166	199.58	130.53	168	188.56	180.15	11	2	0	-2	31.58	0.06	7185
10	2	7	98	1640	14365	26412	100	36	3850	0	Undefined		201	222.14	129.01	157	173.01	111.83	36	8	0	44	65.14	0.44	7997
10	3	7	Block	1641	14815	26412	100	36	3850	0	Undefined		140.5	146.39	85.7	153	171.85	132.41	5	0	0	-12.5	-6.61	-0.19	5270
10	4	7	905	1642	15265	26412	100	36	3850	0	Undefined		269	305.92	161.19	161	191.5	452.23	2	0	0	108	144.92	0.25	11013
10	5	7	Str	1643	15715	26412	100	36	3850	0	Undefined		221.5	227.78	150.2	161	214.49	905.45	0	0	0	60.5	66.78	0.01	8200
10	6	7	507	1644	16165	26412	100	36	3850	0	Undefined		188.5	205.39	111.89	164	218.16	922.02	0	0	0	24.5	41.39	-0.01	7394
10	7	7	Str	1645	16615	26412	100	36	3850	0	Undefined		241	257.86	136.1	172	187.94	122.72	38	13	0	69	85.86	0.57	9283
10	8	7	436	1646	17065	26412	100	36	3850	0	Undefined		191.5	208.17	114.87	172	188.75	137.57	22	0	0	19.5	36.17	0.14	7494
10	9	7	404	1647	17515	26412	100	36	3850	0	Undefined		181	197.33	133.39	164	181.96	118.96	25	2	0	17	33.33	0.13	7104
10	10	7	384	1648	17965	26412	100	36	3850	0	Undefined		219.5	224.47	122.87	179	195.13	143.44	19	5	0	40.5	45.47	0.2	8081
10	11	7	368	1649	18415	26412	100	36	3850	0	Undefined		212	232.83	122.42	172	187.74	145.44	30	2	0	40	60.83	0.31	8382
10	12	7	334	1650	18865	26412	100	36	3850	0	Undefined		144	161.33	103.48	153	172.32	137.19	5	2	0	-9	8.33	-0.08	5808
10	13	7	160	1651	19315	26412	100	36	3850	0	Undefined		162.5	187.86	111.91	168	186.47	130.38	13	0	0	-5.5	19.86	0.01	6763
10	14	7	1235	1652	19765	26412	100	36	3850	0	Undefined		171.5	201.53	113.75	179	195.91	151.13	16	0	0	-7.5	22.53	0.04	7255
10	15	7	1218	1653	20215	26412	100	36	3850	0	Undefined		161	156.19	91.39	168	184.72	134.41	5	0	0	-7	-11.81	-0.21	5623
10	16	7	1202	1654	20665	26412	100	36	3850	0	Undefined		159	179.17	95.61	175	188.33	104.26	11	5	0	-16	4.17	-0.09	6450
10	17	7	1013	1655	21115	26412	100	36	3850	0	Undefined		243	257.78	112.8	194	223.05	664.59	0	0	0	49	63.78	0.05	9280
10	18	7	78	1656	21565	26412	100	36	3850	0	Undefined		186.5	186	86.86	175	186.03	97.81	16	2	0	11.5	11	0	6696
10	19	7	53	1657	22015	26412	100	36	3850	0	Undefined		157	190.69	91.04	186	202.19	124.59	11	0	0	-29	4.69	-0.09	6865
10	20	7	30	1658	22465	26412	100	36	3850	0	Undefined		159	181.17	91.73	183	200.2	275.29	0	0	0	-24	-1.83	-0.07	6522
10	21	7	14	1659	22915	26412	100	31	2049	0	Undefined		249	261.68	101.72	194	203.61	99.5	25	9	0	55	67.68	0.58	8112
10	1	8	8009	1660	13915	26912	100	36	3850	0	Undefined		153.5	208.83	183.07	161	187.9	386.31	2	2	0	-7.5	47.83	0.05	7518
10	2	8	3401	1661	14365	26912	100	36	3850	0	Undefined		219.5	219.56	107.87	164	184.22	122.64	25	2	0	55.5	55.56	0.29	7904
10	3	8	276	1662	14815	26912	100	36	3850	0	Undefined		228.5	239.06	118.92	153	174.3	132.97	33	5	0	75.5	86.06	0.49	8606
10	4	8	260	1663	15265	26912	100	36	3850	0	Undefined		177	206.25	137.19	146	165.24	116.23	22	2	0	31	60.25	0.35	7425
10	5	8	243	1664	15715	26912	100	36	3850	0	Undefined		164.5	188.94	114.71	153	176.11	182.51	13	0	0	11.5	35.94	0.07	6802
10	6	8	225	1665	16165	26912	100	36	3850	0	Undefined		186.5	215.47	110.17	164	186.74	237.9	5	0	0	22.5	51.47	0.12	7757
10	7	8	1606	1666	16615	26912	100	36	3850	0	Undefined		186.5	197.89	105.01	164	182.56	192.31	8	0	0	22.5	33.89	0.08	7124
10	8	8	1412	1667	17065	26912	100	36	3850	0	Undefined		208.5	262.81	193.83	161	180.32	169.94	22	8	0	47.5	101.81	0.49	9461
10	9	8	1308	1668	17515	26912	100	36	3850	0	Undefined		188	189.42	75.85	168	185.46	118.58	13	0	0	20	21.42	0.03	6819
10	10	8	1251	1669	17965	26912	100	36	3850	0	Undefined		195.5	200.28	108.76	172	186.64	115.65	25	2	0	23.5	28.28	0.12	7210
10	11	8	808	1670	18415	26912	100	36	3850	0	Undefined		171.5	171.33	71.65	161	176.77	112.09	8	0	0	10.5	10.33	-0.05	6168
10	12	8	133	1671	18865	26912	100	36	3850	0	Undefined		195.5	210.92	98.25	161	178.45	114.5	25	5	0	34.5	49.92	0.28	7593
10	13	8	321	1672	19315	26912	100	36	3850	0	Undefined		173.5	191.25	131.69	164	181.31	111.66	16	11	0	9.5	27.25	0.09	6885
10	14	8	300	1673	19765	26912	100	36	3850	0	Undefined		181	185.83	82.98	175	203.33	603.24	0	0	0	6	10.83	-0.03	6690
10	15	8	2215	1674	20215	26912	100	36	3850	0	Undefined		291	299.44	148.8	177	188.92	108.96	52	19	0	114	122.44	1.01	10780
10	16	8	2106	1675	20665	26912	100	36	3850	0	Undefined		214	225.72	103.62	175	191.31	121.05	27	2	0	39	50.72	0.28	8126
10	17	8	2003	1676	21115	26912	100	36	3850	0	Undefined		201	222.69	130.94	190	226.9	704.23	0	0	0	11	32.69	-0.01	8017
10	18	8	1704	1677	21565	26912	100	36	3850	0	Undefined		193.5	215.78	98.78	197	213.75	204.45	8	0	0	-3.5	18.78	0.01	7768
10	19	8	210	1678	22015	26912	100	36	3850	0	Undefined		184.5	186.58	84.38	190	206.42	120.16	8	2	0	-5.5	-3.42	-0.17	6717
10	20	8	194	1679	22465	26912	100	36	3850	0	Undefined		263.5	271.61	96.79	194	209.9	278.11	0	0	0	69.5	77.61	0.22	9778
10	21	8	177	1680	22915	26912	100	31	2049	0	Undefined		223	243.03	80.73	205	219.81	101.04	22	3	0	18	38.03	0.23	7534
11	1	1	103	1681	3951	28009	100	39	3835	0	Undefined		274	272.87	99.71	216	294.56	1425.78	0	0	0	58	56.87	-0.02	10642
11	2	1	84	1682	4401	28009	100	39	3835	0	Undefined		267	412.82	544.03	183	267.15	1428.19	5	0	0	84	229.82	0.1	16100
11	3	1	910	1683	4851	28009	100	39	3835	0	Undefined		223	256.33	134.15	179	197.57	154.39	20	10	0	44	77.33	0.38	9997
11	4	1	625	1684	5301	28009	100	39	3835	0	Undefined		223	236.38	112.47	194	209.44	134.86	23	2	0	29	42.38	0.2	9219
11	5	1	529	1685	5751	28009	100	39	3835	0	Undefined		216	227.38	105.15	179	189.92	108.17	23	5	0	37	48.38	0.35	8868
11	6	1	492	1686	6201	28009	100	39	3835	0	Undefined		216	223.62	82.14	175	191.86	130.47	15	0	0	41	48.62	0.24	8721
11	7	1	439	1687	6651	28009	100	39	3835	0	Undefined		241	243.21	130.09	194	212.44	138.4	20	5	0	47	49.21	0.22	9485
11	8	1	423	1688	7101	28009	100	39	3835	0	Undefined		238	266.97	139.45	164	180.2	113.46	41	15	0	74	102.97	0.76	10412
11	9	1	390	1689	7551	28009	100	39	3835	0	Undefined		201	245.82	139.72	164	189.94	363.89	2	0	0	37	81.82	0.15	9587
11	10	1	373	1690	8001	28009	100	39	3835	0	Undefined		238	250.72	125.26	194	213.51	155.6	28	5	0	44	56.72	0.24	9778
11	11	1	339	1691	8451	28009	100	39	3835	0	Undefined		186	193.87	113.91	168	184.99	126.91	15	5	0	18	25.87	0.07	7561
11	12	1	323	1692	8901	28009	100	39	3835	0	Undefined		161	167.67	85.74	161	180.24	240.72	0	0	0	0	6.67	-0.05	6539
11	13	1	145	1693	9351	28009	100	39	3835	0	Undefined		201	204.67	95.94	186	216.4	288.27	0	0	0	15	18.67	-0.04	7982
11	14	1	1223	1694	9801	28009	100	39	3835	0	Undefined		208	213.41	120.82	201	223.51	198.21	10	0	0	7	12.41	-0.05	8323
11	15	1	1207	1695	10251	28009	100	39	3835	0	Undefined		153	172.72	106.84	164	178.8	111.24	17	2	0	-11	8.72	-0.05	6736
11	16	1	1018	1696	10701	28009	100	39	3835	0	Undefined		216	220.33	104.47	168	182.23	126.94	25	2	0	48	52.33	0.3	8593
11	17	1	1002	1697	11151	28009	100	39	3835	0	Undefined		227	261.38	127.3	183	205.46	195.9	17	2	0	44	78.38	0.29	10194
11	18	1	58	1698	11601	28009	100	39	3835	0	Undefined		183	219.92	146.04	168	191.78	208.89	17	2	0	15	51.92	0.13	8577
11	19	1	41	1699	12051	28009	100	39	3835	0	Undefined		205	215.54	109.93	150	169.21	183.01	20	2	0	55	65.54	0.25	8406
11	20	1	19	1700	12501	28009	100	39	3835	0	Undefined		190	231.31	268.11	175	205.81	493.96	2	2	0	15	56.31	0.05	9021
11	21	1	2	1701	12951	28009	100	39	3835	0	Undefined		212	239.18	130.56	197	232.75	506.1	0	0	0	15	42.18	0.01	9328
11	1	2	9001	1702	3951	28509	100	39	3835	0	Undefined		223	231.33	75.71	197	214.75	134.77	7	0	0	26	34.33	0.12	9022
11	2	2	2218	1703	4401	28509	100	39	3835	0	Undefined		219	226.41	101.47	190	220.39	274	2	0	0	29	36.41	0.02	8830
11	3	2	264	1704	4851	28509	100	39	3835	0	Undefined		238	273.31	140.91	186	259.94	1539.8	0	0	0	52	87.31	0.01	10659
11	4	2	248	1705	5301	28509	100	39	3835	0	Undefined		172	176.23	93.18	179	192.5	104.88	12	2	0	-7	-2.77	-0.16	6873
11	5	2	231	1706	5751	28509	100	39	3835	0	Undefined		260	269.69	132.51	194	209.11	158.52	23	7	0	66	75.69	0.38	10518
11	6	2	850	1707	6201	28509	100	39	3835	0	Undefined		241	261.18	142.06	186	199.84	110.66	28	10	0	55	75.18	0.55	10186
11	7	2	1417	1708	6651	28509	100	39	3835	0	Undefined		212	228.54	127.85	179	200.96	350.81	0	0	0	33	49.54	0.08	8913
11	8	2	1401	1709	7101	28509	100	39	3835	0	Undefined		238	251.13	111.33	183	206.04	354.18	0	0	0	55	68.13	0.13	9794
11	9	2	1256	1710	7551	28509	100	39	3835	0	Undefined		263	279.77	117.04	183	203.16	165.64	23	5	0	80	96.77	0.46	10911
11	10	2	1240	1711	8001	28509	100	39	3835	0	Undefined		172	193.44	122.76	172	187.92	135.73	12	7	0	0	21.44	0.04	7544
11	11	2	138	1712	8451	28509	100	39	3835	0	Undefined		190	190.26	99.03	164	185.6	142.15	15	0	0	26	26.26	0.03	7420
11	12	2	121	1713	8901	28509	100	39	3835	0	Undefined		219	240.56	122.52	175	195.7	127.49	33	5	0	44	65.56	0.35	9382
11	13	2	305	1714	9351	28509	100	39	3835	0	Undefined		168	196.26	116.05	179	197.39	125.94	15	7	0	-11	17.26	-0.01	7654
11	14	2	289	1715	9801	28509	100	39	3835	0	Undefined		175	213.33	117.31	175	195.14	132.26	25	2	0	0	38.33	0.14	8320
11	15	2	2204	1716	10251	28509	100	39	3835	0	Undefined		230	248.77	111.64	175	193.3	120.62	35	12	0	55	73.77	0.46	9702
11	16	2	2008	1717	10701	28509	100	39	3835	0	Undefined		216	217.87	123.64	186	201.77	133.27	17	2	0	30	31.87	0.12	8497
11	17	2	1802	1718	11151	28509	100	39	3835	0	Undefined		216	178.87	92.34	168	185.92	134.14	10	0	0	48	10.87	-0.05	6976
11	18	2	1611	1719	11601	28509	100	39	3835	0	Undefined		296	311.13	149.62	161	178.6	114.66	53	25	0	135	150.13	1.16	12134
11	19	2	199	1720	12051	28509	100	39	3835	0	Undefined		146	145.41	83.51	168	189.32	141.56	5	0	0	-22	-22.59	-0.31	5671
11	20	2	182	1721	12501	28509	100	39	3835	0	Undefined		227	252.15	134.49	172	194.02	125.73	30	7	0	55	80.15	0.46	9834
11	21	2	166	1722	12951	28509	100	39	3835	0	Undefined		142	165.31	102.75	183	205.47	183.65	5	0	0	-41	-17.69	-0.22	6447
11	1	3	107	1723	3951	29009	100	39	3835	0	Undefined		296	312.87	137.81	212	242.12	295.67	7	0	0	84	100.87	0.24	12202
11	2	3	88	1724	4401	29009	100	39	3835	0	Undefined		227	243	99.59	194	230.08	474.49	0	0	0	33	49	0.03	9477
11	3	3	914	1725	4851	29009	100	39	3835	0	Undefined		183	205.38	108.69	183	256.55	1529.42	0	0	0	0	22.38	-0.03	8010
11	4	3	631	1726	5301	29009	100	39	3835	0	Undefined		252	251.23	119.62	183	199.02	157.83	17	2	0	69	68.23	0.33	9798
11	5	3	536	1727	5751	29009	100	39	3835	0	Undefined		190	200.69	102.58	194	209.31	156.06	7	0	0	-4	6.69	-0.06	7827
11	6	3	497	1728	6201	29009	100	39	3835	0	Undefined		219	224.05	105.71	183	200.98	127.02	20	2	0	36	41.05	0.18	8738
11	7	3	479	1729	6651	29009	100	39	3835	0	Undefined		238	272.1	153.3	183	201.99	148.88	28	7	0	55	89.1	0.47	10612
11	8	3	429	1730	7101	29009	100	39	3835	0	Undefined		172	203.72	82.61	183	205.37	355.8	0	0	0	-11	20.72	0	7945
11	9	3	396	1731	7551	29009	100	39	3835	0	Undefined		164	195.13	144.55	179	196.36	124	10	7	0	-15	16.13	-0.01	7610
11	10	3	377	1732	8001	29009	100	39	3835	0	Undefined		212	222.08	131.44	172	188.29	119.08	12	2	0	40	50.08	0.28	8661
11	11	3	360	1733	8451	29009	100	39	3835	0	Undefined		179	203.92	128.99	168	187.6	169.94	17	2	0	11	35.92	0.1	7953
11	12	3	327	1734	8901	29009	100	39	3835	0	Undefined		245	224.36	107.45	168	187.7	133.57	23	2	0	77	56.36	0.27	8750
11	13	3	151	1735	9351	29009	100	39	3835	0	Undefined		197	211.38	138.5	183	205.89	192.99	12	0	0	14	28.38	0.03	8244
11	14	3	1227	1736	9801	29009	100	39	3835	0	Undefined		216	235.56	118.78	183	202.78	138.73	28	5	0	33	52.56	0.24	9187
11	15	3	1211	1737	10251	29009	100	39	3835	0	Undefined		128	132.95	68.21	168	190.72	129.3	0	0	0	-40	-35.05	-0.45	5185
11	16	3	1022	1738	10701	29009	100	39	3835	0	Undefined		179	205.46	125.86	179	224.06	1062.03	0	0	0	0	26.46	-0.02	8013
11	17	3	1006	1739	11151	29009	100	39	3835	0	Undefined		212	231.72	132.2	172	197.83	192.29	15	2	0	40	59.72	0.18	9037
11	18	3	71	1740	11601	29009	100	39	3835	0	Undefined		205	205.41	94.55	164	187.72	183.01	10	0	0	41	41.41	0.1	8011
11	19	3	46	1741	12051	29009	100	39	3835	0	Undefined		161	194	114.56	157	178.9	196.3	10	0	0	4	37	0.08	7566
11	20	3	23	1742	12501	29009	100	39	3835	0	Undefined		164	180.95	91.29	172	189.63	122.72	12	0	0	-8	8.95	-0.07	7057
11	21	3	6	1743	12951	29009	100	39	3835	0	Undefined		245	290.72	145.94	175	194.89	125.19	41	15	0	70	115.72	0.77	11338
11	1	4	8002	1744	3951	29509	100	39	3835	0	Undefined		230	253.62	124.39	201	328.87	1831.65	0	0	0	29	52.62	-0.04	9891
11	2	4	2501	1745	4401	29509	100	39	3835	0	Undefined		175	198.1	92.24	197	293.14	1662.05	0	0	0	-22	1.1	-0.06	7726
11	3	4	269	1746	4851	29509	100	39	3835	0	Undefined		256	260.51	127.79	186	204.13	125.06	30	7	0	70	74.51	0.45	10160
11	4	4	252	1747	5301	29509	100	39	3835	0	Undefined		230	230.31	120.59	172	196.06	408.14	2	0	0	58	58.31	0.08	8982
11	5	4	235	1748	5751	29509	100	39	3835	0	Undefined		223	251.85	131.34	194	213.27	151.28	25	5	0	29	57.85	0.25	9822
11	6	4	216	1749	6201	29509	100	39	3835	0	Undefined		190	208.41	105.75	186	202.67	113.09	17	5	0	4	22.41	0.05	8128
11	7	4	1503	1750	6651	29509	100	39	3835	0	Undefined		124	148.38	77.49	164	183.84	129.79	5	0	0	-40	-15.62	-0.27	5787
11	8	4	1405	1751	7101	29509	100	39	3835	0	Undefined		194	210.31	100.82	186	208.08	209.14	10	0	0	8	24.31	0.01	8202
11	9	4	1301	1752	7551	29509	100	39	3835	0	Undefined		208	229.62	102.31	186	209.84	245.39	5	0	0	22	43.62	0.08	8955
11	10	4	1244	1753	8001	29509	100	39	3835	0	Undefined		183	187.33	92.79	164	182.21	120.69	17	0	0	19	23.33	0.04	7306
11	11	4	800	1754	8451	29509	100	39	3835	0	Undefined		194	219.15	164.29	172	191.27	171.16	20	2	0	22	47.15	0.16	8547
11	12	4	126	1755	8901	29509	100	39	3835	0	Undefined		271	279.77	112.33	183	201.11	135.45	38	5	0	88	96.77	0.58	10911
11	13	4	309	1756	9351	29509	100	39	3835	0	Undefined		164	190.26	150.33	179	200.15	196.22	2	2	0	-15	11.26	-0.05	7420
11	14	4	293	1757	9801	29509	100	39	3835	0	Undefined		208	232.31	128.36	175	205.19	420.65	0	0	0	33	57.31	0.06	9060
11	15	4	2208	1758	10251	29509	100	39	3835	0	Undefined		194	268.62	261.05	190	211.64	209.66	17	2	0	4	78.62	0.27	10476
11	16	4	2012	1759	10701	29509	100	39	3835	0	Undefined		186	223.72	147.34	194	218.71	391.5	2	0	0	-8	29.72	0.01	8725
11	17	4	1806	1760	11151	29509	100	39	3835	0	Undefined		175	181.49	96.98	168	198.82	421.41	0	0	0	7	13.49	-0.04	7078
11	18	4	1615	1761	11601	29509	100	39	3835	0	Undefined		164	194.41	129.69	164	185.43	149.84	15	5	0	0	30.41	0.06	7582
11	19	4	203	1762	12051	29509	100	39	3835	0	Undefined		249	270.59	123.47	168	191.47	165.03	25	5	0	81	102.59	0.48	10553
11	20	4	187	1763	12501	29509	100	39	3835	0	Undefined		234	247.13	141.39	179	195.16	129.91	28	10	0	55	68.13	0.4	9638
11	21	4	170	1764	12951	29509	100	39	3835	0	Undefined		197	210.44	127.72	161	178.39	120.66	30	7	0	36	49.44	0.27	8207
11	1	5	113	1765	3951	30009	100	39	3835	0	Undefined		186	193.08	86.31	201	272.56	951.61	0	0	0	-15	-7.92	-0.08	7530
11	2	5	94	1766	4401	30009	100	39	3835	0	Undefined		227	245.64	121.6	197	230.85	439.32	0	0	0	30	48.64	0.03	9580
11	3	5	918	1767	4851	30009	100	39	3835	0	Undefined		245	266	116.39	183	208.7	236.24	12	0	0	62	83	0.24	10374
11	4	5	902	1768	5301	30009	100	39	3835	0	Undefined		186	206.44	92.21	168	195.55	417.82	0	0	0	18	38.44	0.03	8051
11	5	5	540	1769	5751	30009	100	39	3835	0	Undefined		197	201.74	95.98	190	207.97	135.89	7	2	0	7	11.74	-0.05	7868
11	6	5	502	1770	6201	30009	100	39	3835	0	Undefined		201	205.85	95.42	175	191.81	109.97	23	2	0	26	30.85	0.13	8028
11	7	5	483	1771	6651	29999	100	39	3835	0	Undefined		3663	3662.23	766.9	161	178.3	110.15	100	100	0	3502	3501.23	31.63	142827
11	8	5	434	1772	7101	30009	100	39	3835	0	Undefined		161	191.64	118.35	179	205.68	200.08	7	2	0	-18	12.64	-0.07	7474
11	9	5	401	1773	7551	30009	100	39	3835	0	Undefined		194	188.67	105.14	186	203.29	129.63	7	2	0	8	2.67	-0.11	7358
11	10	5	381	1774	8001	30009	100	39	3835	0	Undefined		212	222.62	103.8	168	190.37	184.34	12	0	0	44	54.62	0.17	8682
11	11	5	364	1775	8451	30009	100	39	3835	0	Undefined		223	234.92	129.01	168	188.75	124.93	23	5	0	55	66.92	0.37	9162
11	12	5	331	1776	8901	30009	100	39	3835	0	Undefined		164	178.08	87.63	183	199.65	125.63	5	0	0	-19	-4.92	-0.17	6945
11	13	5	156	1777	9351	30009	100	39	3835	0	Undefined		197	205.64	98.15	183	199.94	124.3	20	0	0	14	22.64	0.05	8020
11	14	5	1232	1778	9801	30009	100	39	3835	0	Undefined		205	204.72	99.64	175	204.69	437.88	0	0	0	30	29.72	0	7984
11	15	5	1215	1779	10251	30009	100	39	3835	0	Undefined		201	209.44	81.39	183	199.15	119.57	10	2	0	18	26.44	0.09	8168
11	16	5	1026	1780	10701	30009	100	39	3835	0	Undefined		227	232.31	102.64	190	211.49	168.92	7	2	0	37	42.31	0.12	9060
11	17	5	1010	1781	11151	30009	100	39	3835	0	Undefined		150	180.1	112.65	164	185.64	128.39	17	5	0	-14	16.1	-0.04	7024
11	18	5	75	1782	11601	30009	100	39	3835	0	Undefined		139	149.18	83.41	164	187.4	171.03	2	0	0	-25	-14.82	-0.22	5818
11	19	5	50	1783	12051	30009	100	39	3835	0	Undefined		153	174.69	117.35	168	189.49	147.69	12	0	0	-15	6.69	-0.1	6813
11	20	5	27	1784	12501	30009	100	39	3835	0	Undefined		212	221.03	122.11	172	192.37	128.47	17	7	0	40	49.03	0.22	8620
11	21	5	11	1785	12951	30009	100	39	3835	0	Undefined		153	168.92	101.94	157	174.69	147.68	7	2	0	-4	11.92	-0.04	6588
11	1	6	8006	1786	3951	30509	100	39	3835	0	Undefined		263	270.95	105.94	197	274.63	1591.06	0	0	0	66	73.95	0	10567
11	2	6	3002	1787	4401	30509	100	39	3835	0	Undefined		201	200.85	104.6	201	297.08	1688.6	0	0	0	0	-0.15	-0.06	7833
11	3	6	273	1788	4851	30509	100	39	3835	0	Undefined		179	205.33	128.64	190	225.94	596.39	0	0	0	-11	15.33	-0.03	8008
11	4	6	256	1789	5301	30509	100	39	3835	0	Undefined		219	206.64	101.89	164	185.99	248.56	2	0	0	55	42.64	0.08	8059
11	5	6	240	1790	5751	30509	100	39	3835	0	Undefined		230	251.26	103.44	194	210.88	133.66	20	5	0	36	57.26	0.3	9799
11	6	6	221	1791	6201	30509	100	39	3835	0	Undefined		208	221.26	106.24	179	197.46	144.9	15	0	0	29	42.26	0.16	8629
11	7	6	1603	1792	6651	30509	100	39	3835	0	Undefined		241	217.77	109	157	174	145.7	23	0	0	84	60.77	0.3	8493
11	8	6	1409	1793	7101	30509	100	39	3835	0	Undefined		153	189.36	106.23	179	207.82	367.71	0	0	0	-26	10.36	-0.05	7385
11	9	6	1305	1794	7551	30509	100	39	3835	0	Undefined		227	263.21	134.45	190	214.96	354	7	0	0	37	73.21	0.14	10265
11	10	6	1248	1795	8001	30509	100	39	3835	0	Undefined		164	195	124.2	168	202.05	782.42	0	0	0	-4	27	-0.01	7605
11	11	6	805	1796	8451	30509	100	39	3835	0	Undefined		142	172.23	97.31	164	183.19	127.38	10	2	0	-22	8.23	-0.09	6717
11	12	6	130	1797	8901	30509	100	39	3835	0	Undefined		271	306.08	189.17	186	211.83	289.34	12	2	0	85	120.08	0.33	11937
11	13	6	318	1798	9351	30509	100	39	3835	0	Undefined		139	171	108.71	179	197.34	124.74	15	2	0	-40	-8	-0.21	6669
11	14	6	297	1799	9801	30509	100	39	3835	0	Undefined		172	185.92	93.78	172	190.56	122.03	10	0	0	0	13.92	-0.04	7251
11	15	6	2212	1800	10251	30509	100	39	3835	0	Undefined		197	209.33	132.03	194	213.17	156.81	12	2	0	3	15.33	-0.02	8164
11	16	6	2103	1801	10701	30509	100	39	3835	0	Undefined		212	228.44	116.92	197	224.28	334.44	2	0	0	15	31.44	0.01	8909
11	17	6	1810	1802	11151	30509	100	39	3835	0	Undefined		223	229.46	98.34	164	190.01	314.66	2	0	0	59	65.46	0.13	8949
11	18	6	1701	1803	11601	30509	100	39	3835	0	Undefined		150	183.26	128.89	161	180.42	164.51	12	5	0	-11	22.26	0.02	7147
11	19	6	207	1804	12051	30509	100	39	3835	0	Undefined		212	224.77	123.17	172	193.34	183.57	10	2	0	40	52.77	0.17	8766
11	20	6	191	1805	12501	30509	100	39	3835	0	Undefined		161	181.18	94.88	175	194.89	190.38	5	0	0	-14	6.18	-0.07	7066
11	21	6	174	1806	12951	30509	100	39	3835	0	Undefined		168	198.46	114.16	157	175.51	124.66	20	7	0	11	41.46	0.18	7740
11	1	7	117	1807	3951	31009	100	39	3835	0	Undefined		245	255.64	135.08	208	373.24	2391.85	0	0	0	37	47.64	-0.05	9970
11	2	7	99	1808	4401	31009	100	39	3835	0	Undefined		157	174.33	83.17	194	263.29	1221.53	0	0	0	-37	-19.67	-0.07	6799
11	3	7	Block	1809	4851	31009	100	39	3835	0	Undefined		175	188.31	104.09	186	204.37	206.94	5	0	0	-11	2.31	-0.08	7344
11	4	7	906	1810	5301	31009	100	39	3835	0	Undefined		241	251.23	135.38	179	198.8	263.99	7	2	0	62	72.23	0.2	9798
11	5	7	545	1811	5751	31009	100	39	3835	0	Undefined		190	201.38	96.76	175	190.69	133.5	12	2	0	15	26.38	0.08	7854
11	6	7	508	1812	6201	31009	100	39	3835	0	Undefined		201	191.82	98.27	175	253.27	1297.36	0	0	0	26	16.82	-0.05	7481
11	7	7	488	1813	6651	31009	100	39	3835	0	Undefined		197	200.44	102.88	172	197.43	154.28	15	0	0	25	28.44	0.02	7817
11	8	7	Str	1814	7101	31009	100	39	3835	0	Undefined		205	240.79	150.62	179	203.92	176.31	23	5	0	26	61.79	0.21	9391
11	9	7	405	1815	7551	31009	100	39	3835	0	Undefined		201	216.08	120.78	179	194.97	118.36	30	5	0	22	37.08	0.18	8427
11	10	7	386	1816	8001	31009	100	39	3835	0	Undefined		227	240.15	138.88	175	213.11	783.83	0	0	0	52	65.15	0.03	9366
11	11	7	369	1817	8451	31009	100	39	3835	0	Undefined		230	273.74	148.62	172	237.94	1269.99	0	0	0	58	101.74	0.03	10676
11	12	7	335	1818	8901	31009	100	39	3835	0	Undefined		208	217.23	131.14	168	228.81	1237.94	0	0	0	40	49.23	-0.01	8472
11	13	7	161	1819	9351	31009	100	39	3835	0	Undefined		219	240.41	127.17	186	211.76	381.89	2	0	0	33	54.41	0.08	9376
11	14	7	1236	1820	9801	31009	100	39	3835	0	Undefined		219	232.31	119.49	190	217.06	388.86	0	0	0	29	42.31	0.04	9060
11	15	7	1219	1821	10251	31009	100	39	3835	0	Undefined		175	198.56	119.82	175	196.47	122.47	17	5	0	0	23.56	0.02	7744
11	16	7	1203	1822	10701	31009	100	39	3835	0	Undefined		175	173.49	96.1	175	199.06	134.62	7	2	0	0	-1.51	-0.19	6766
11	17	7	1014	1823	11151	31009	100	39	3835	0	Undefined		168	193	111.03	179	199.92	142.11	15	0	0	-11	14	-0.05	7527
11	18	7	80	1824	11601	31009	100	39	3835	0	Undefined		179	177.1	91.89	168	197.61	445.3	0	0	0	11	9.1	-0.05	6907
11	19	7	54	1825	12051	31009	100	39	3835	0	Undefined		128	138.03	100.32	157	179.47	181.01	5	0	0	-29	-18.97	-0.23	5383
11	20	7	31	1826	12501	31009	100	39	3835	0	Undefined		179	214.38	114.44	172	194.83	156.6	15	2	0	7	42.38	0.12	8361
11	21	7	15	1827	12951	31009	100	39	3835	0	Undefined		205	228.08	122.42	172	195.38	132.39	20	10	0	33	56.08	0.25	8895
11	1	8	8010	1828	3951	31509	100	39	3835	0	Undefined		223	212.15	88.87	201	337.2	2135.32	0	0	0	22	11.15	-0.06	8274
11	2	8	3501	1829	4401	31509	100	39	3835	0	Undefined		252	261.56	133.64	197	282.1	1421.28	0	0	0	55	64.56	-0.01	10201
11	3	8	277	1830	4851	31509	100	39	3835	0	Undefined		219	224.18	87.44	186	204.28	160.03	7	0	0	33	38.18	0.12	8743
11	4	8	261	1831	5301	31509	100	39	3835	0	Undefined		205	211.9	116.91	168	180.94	105.82	28	10	0	37	43.9	0.29	8264
11	5	8	245	1832	5751	31509	100	39	3835	0	Undefined		223	251.54	139.92	186	202.34	118.45	28	12	0	37	65.54	0.42	9810
11	6	8	226	1833	6201	31509	100	39	3835	0	Undefined		183	181.64	82.98	172	261.11	1371.43	0	0	0	11	9.64	-0.06	7084
11	7	8	1607	1834	6651	31509	100	39	3835	0	Undefined		161	177.56	105.55	161	190.08	469.12	0	0	0	0	16.56	-0.03	6925
11	8	8	1413	1835	7101	31509	100	39	3835	0	Undefined		194	197.31	105.93	183	201.74	135.64	15	0	0	11	14.31	-0.03	7695
11	9	8	1309	1836	7551	31509	100	39	3835	0	Undefined		274	286.13	128.24	186	204.05	124.46	33	12	0	88	100.13	0.66	11159
11	10	8	1252	1837	8001	31509	100	39	3835	0	Undefined		175	218.36	127.45	161	175.19	110.33	25	10	0	14	57.36	0.39	8516
11	11	8	809	1838	8451	31509	100	39	3835	0	Undefined		168	211.41	143.78	164	180.39	114.76	28	10	0	4	47.41	0.27	8245
11	12	8	134	1839	8901	31509	100	39	3835	0	Undefined		289	285.9	148.12	186	202.96	126.99	41	12	0	103	99.9	0.65	11150
11	13	8	2216	1840	9351	31509	100	39	3835	0	Undefined		208	204	107.87	183	200.03	121.66	20	0	0	25	21	0.03	7956
11	14	8	302	1841	9801	31509	100	39	3835	0	Undefined		194	186.21	96.65	172	189.71	132.49	7	0	0	22	14.21	-0.03	7262
11	15	8	2216	1842	10251	31509	100	39	3835	0	Undefined		249	253.1	137.1	183	199.18	145.23	28	5	0	66	70.1	0.37	9871
11	16	8	2107	1843	10701	31509	100	39	3835	0	Undefined		234	247.26	137.46	190	209.47	143.66	28	2	0	44	57.26	0.26	9643
11	17	8	2004	1844	11151	31509	100	39	3835	0	Undefined		153	163.79	91	172	190.33	130	7	0	0	-19	-8.21	-0.2	6388
11	18	8	1705	1845	11601	31509	100	39	3835	0	Undefined		124	196.38	178.66	168	204.98	616.72	2	0	0	-44	28.38	-0.01	7659
11	19	8	211	1846	12051	31509	100	39	3835	0	Undefined		135	153.85	85.17	168	196.47	388.3	0	0	0	-33	-14.15	-0.11	6000
11	20	8	195	1847	12501	31509	100	39	3835	0	Undefined		150	188.97	163.2	183	201.6	151.51	5	2	0	-33	5.97	-0.08	7370
11	21	8	178	1848	12951	31509	100	39	3835	0	Undefined		216	228.36	134.13	164	183.95	133.06	23	7	0	52	64.36	0.33	8906
12	1	1	103	1849	13935	27999	100	36	3846	0	Undefined		179	192.56	96.98	161	179.1	131.74	13	0	0	18	31.56	0.1	6932
12	2	1	84	1850	14385	27999	100	36	3846	0	Undefined		249	265.14	115.27	183	204.55	140.92	38	2	0	66	82.14	0.43	9545
12	3	1	910	1851	14835	27999	100	36	3846	0	Undefined		353.5	341.06	150.95	168	194.64	428.78	5	0	0	185.5	173.06	0.34	12278
12	4	1	625	1852	15285	27999	100	36	3846	0	Undefined		199	213.81	119.08	146	174.96	504.49	0	0	0	53	67.81	0.08	7697
12	5	1	529	1853	15735	27999	100	36	3846	0	Undefined		190	194.42	94.67	161	190.87	457.81	0	0	0	29	33.42	0.01	6999
12	6	1	492	1854	16185	27999	100	36	3846	0	Undefined		243.5	262.92	114.05	186	207.56	156.56	19	2	0	57.5	76.92	0.35	9465
12	7	1	439	1855	16635	27999	100	36	3846	0	Undefined		204.5	214	97.63	153	174.69	238.27	8	0	0	51.5	61	0.16	7704
12	8	1	423	1856	17085	27999	100	36	3846	0	Undefined		194	220.14	95.19	150	169.39	112.04	30	5	0	44	70.14	0.45	7925
12	9	1	390	1857	17535	27999	100	36	3846	0	Undefined		239.5	253.61	119.22	186	205.92	167.41	27	0	0	53.5	67.61	0.28	9130
12	10	1	373	1858	17985	27999	100	36	3846	0	Undefined		169.5	197.69	127.51	173.5	195.93	241.37	5	2	0	-4	24.19	0.01	7117
12	11	1	339	1859	18435	27999	100	36	3846	0	Undefined		171.5	172.06	93.74	153	175.71	238.06	2	0	0	18.5	19.06	-0.02	6194
12	12	1	323	1860	18885	27999	100	36	3846	0	Undefined		226.5	232.72	95.86	179	285.2	2003.34	0	0	0	47.5	53.72	-0.03	8378
12	13	1	145	1861	19335	27999	100	36	3846	0	Undefined		214	233.25	119.54	175	282.02	2003.08	0	0	0	39	58.25	-0.02	8397
12	14	1	1223	1862	19785	27999	100	36	3846	0	Undefined		164.5	191.89	94.93	161	170.96	99.94	19	8	0	3.5	30.89	0.21	6908
12	15	1	1207	1863	20235	27999	100	36	3846	0	Undefined		221	244.14	134.1	186	207.47	266.91	5	0	0	35	58.14	0.14	8789
12	16	1	1018	1864	20685	27999	100	36	3846	0	Undefined		188	197.36	98.56	175	199.07	413.58	0	0	0	13	22.36	0	7105
12	17	1	1002	1865	21135	27999	100	36	3846	0	Undefined		195.5	205.56	89.21	179	193.24	104.35	25	2	0	16.5	26.56	0.12	7400
12	18	1	58	1866	21585	27999	100	36	3846	0	Undefined		274.5	297.33	153.66	197	211.33	121.03	33	5	0	77.5	100.33	0.71	10704
12	19	1	41	1867	22035	27999	100	36	3846	0	Undefined		351	362.56	117.52	175	187.39	111.11	69	41	0	176	187.56	1.58	13052
12	20	1	19	1868	22485	27999	100	36	3846	0	Undefined		243	232.06	89.92	194	207.29	105.6	25	0	0	49	38.06	0.23	8354
12	21	1	2	1869	22935	27999	100	18	1923	0	Undefined		212	220.11	91.9	212	226.62	104.99	16	0	0	0	8.11	-0.06	3962
12	1	2	9001	1870	13935	28499	100	36	3846	0	Undefined		228.5	256.78	118.23	168	187.83	122.52	38	5	0	60.5	88.78	0.56	9244
12	2	2	2218	1871	14385	28499	100	36	3846	0	Undefined		179	191.97	162.26	164	183.07	120.64	8	5	0	15	27.97	0.07	6911
12	3	2	264	1872	14835	28499	100	36	3846	0	Undefined		162.5	188.44	144.08	153	174.24	117.51	30	5	0	9.5	35.44	0.12	6784
12	4	2	248	1873	15285	28499	100	36	3846	0	Undefined		206.5	214.61	128.66	161	180.31	167.79	13	2	0	45.5	53.61	0.2	7726
12	5	2	231	1874	15735	28499	100	36	3846	0	Undefined		221.5	237.58	121.13	164	181.87	125.05	25	8	0	57.5	73.58	0.45	8553
12	6	2	850	1875	16185	28499	100	36	3846	0	Undefined		228.5	220.56	103.18	168	188.55	129.39	33	0	0	60.5	52.56	0.25	7940
12	7	2	1417	1876	16635	28499	100	36	3846	0	Undefined		245	227.08	118.49	172	187.34	125.31	25	5	0	73	55.08	0.32	8175
12	8	2	1401	1877	17085	28499	100	36	3846	0	Undefined		281.5	285.75	130.35	172	201.32	385.93	0	0	0	109.5	113.75	0.22	10287
12	9	2	1256	1878	17535	28499	100	36	3846	0	Undefined		230.5	264.28	185.19	175	203.91	395.86	5	2	0	55.5	89.28	0.15	9514
12	10	2	1240	1879	17985	28499	100	36	3846	0	Undefined		241.5	260.44	119.75	179	199.34	135.31	41	5	0	62.5	81.44	0.45	9376
12	11	2	138	1880	18435	28499	100	36	3846	0	Undefined		212	222.61	107.37	172	187.64	146.62	13	2	0	40	50.61	0.24	8014
12	12	2	121	1881	18885	28499	100	36	3846	0	Undefined		206.5	218.56	103.11	164	181.76	133.22	19	2	0	42.5	54.56	0.28	7868
12	13	2	305	1882	19335	28499	100	36	3846	0	Undefined		214	231.94	178.07	172	190.23	129.33	16	5	0	42	59.94	0.32	8350
12	14	2	289	1883	19785	28499	100	36	3846	0	Undefined		177	185.03	79.3	175	192.87	162.39	5	0	0	2	10.03	-0.05	6661
12	15	2	2204	1884	20235	28499	100	36	3846	0	Undefined		162.5	184.22	114.9	168	191.9	333	2	0	0	-5.5	16.22	-0.02	6632
12	16	2	2008	1885	20685	28499	100	36	3846	0	Undefined		157	173.36	97.37	168	185.81	214.86	5	0	0	-11	5.36	-0.06	6241
12	17	2	1802	1886	21135	28499	100	36	3846	0	Undefined		243	242.83	98.06	183	195.99	102.42	30	11	0	60	59.83	0.46	8742
12	18	2	1611	1887	21585	28499	100	36	3846	0	Undefined		283.5	273.97	104.06	179	192.02	108.74	50	8	0	104.5	94.97	0.75	9863
12	19	2	199	1888	22035	28499	100	36	3846	0	Undefined		278	299.03	116.27	183	201.81	360.88	2	0	0	95	116.03	0.27	10765
12	20	2	182	1889	22485	28499	100	36	3846	0	Undefined		234	257.33	126.94	183	199.73	208.48	19	2	0	51	74.33	0.28	9264
12	21	2	166	1890	22935	28499	100	18	1923	0	Undefined		239.5	261.17	88.31	186	209.71	263.69	5	0	0	53.5	75.17	0.2	4701
12	1	3	107	1891	13935	28999	100	36	3846	0	Undefined		201	206.53	126.84	164	183.75	123.06	25	8	0	37	42.53	0.19	7435
12	2	3	88	1892	14385	28999	100	36	3846	0	Undefined		232	241.28	143.54	168	187.01	124.49	30	11	0	64	73.28	0.44	8686
12	3	3	914	1893	14835	28999	100	36	3846	0	Undefined		223	237.47	102.66	153	173.67	121.41	33	8	0	70	84.47	0.53	8549
12	4	3	631	1894	15285	28999	100	36	3846	0	Undefined		227	219.22	107.51	150	166.54	109.43	41	5	0	77	69.22	0.48	7892
12	5	3	536	1895	15735	28999	100	36	3846	0	Undefined		217.5	199.86	110.45	161	180.76	125.79	13	8	0	56.5	38.86	0.15	7195
12	6	3	497	1896	16185	28999	100	36	3846	0	Undefined		252	262.97	100.28	172	189.55	136.82	33	2	0	80	90.97	0.54	9467
12	7	3	479	1897	16635	28999	100	36	3846	0	Undefined		195.5	198.75	103.34	168	182.63	146.2	16	0	0	27.5	30.75	0.11	7155
12	8	3	429	1898	17085	28999	100	36	3846	0	Undefined		168	180.86	102.67	168	184.94	130.27	11	2	0	0	12.86	-0.03	6511
12	9	3	396	1899	17535	28999	100	36	3846	0	Undefined		219.5	215.81	111.91	175	192.49	116.46	13	8	0	44.5	40.81	0.2	7769
12	10	3	377	1900	17985	28999	100	36	3846	0	Undefined		197	225.03	108.15	183	200.31	119.51	27	2	0	14	42.03	0.21	8101
12	11	3	360	1901	18435	28999	100	36	3846	0	Undefined		199.5	212.42	112.76	161	191.18	477.52	0	0	0	38.5	51.42	0.04	7647
12	12	3	327	1902	18885	28999	100	36	3846	0	Undefined		205	210.58	92.35	164	179.92	116.43	25	2	0	41	46.58	0.26	7581
12	13	3	151	1903	19345	28989	100	36	3846	0	Undefined		223	967.11	3068.56	172	191.72	118.3	33	11	0	51	795.11	6.55	34816
12	14	3	1227	1904	19785	28999	100	36	3846	0	Undefined		177.5	191.08	96.84	168	186.44	160.87	8	0	0	9.5	23.08	0.03	6879
12	15	3	1211	1905	20235	28999	100	36	3846	0	Undefined		208.5	189.19	88.86	175	199.89	367.12	0	0	0	33.5	14.19	-0.03	6811
12	16	3	1022	1906	20685	28999	100	36	3846	0	Undefined		166	174.47	91.85	175	198.04	391.54	0	0	0	-9	-0.53	-0.06	6281
12	17	3	1006	1907	21135	28999	100	36	3846	0	Undefined		213.5	228.17	96.58	183	200.65	291.02	0	0	0	30.5	45.17	0.09	8214
12	18	3	71	1908	21585	28999	100	36	3846	0	Undefined		267	258	106.17	183	193.16	100.66	41	11	0	84	75	0.64	9288
12	19	3	46	1909	22035	28999	100	36	3846	0	Undefined		216	224.31	102.94	179	192.87	102.08	22	8	0	37	45.31	0.31	8075
12	20	3	23	1910	22485	28999	100	36	3846	0	Undefined		168	185.53	100.22	183	197.71	114.63	16	2	0	-15	2.53	-0.11	6679
12	21	3	6	1911	22935	28999	100	18	1923	0	Undefined		269	284.44	107.88	208	230.56	410.32	0	0	0	61	76.44	0.13	5120
12	1	4	8002	1912	13935	29499	100	36	3846	0	Undefined		258	264.08	182.79	168	195.5	374.27	5	2	0	90	96.08	0.18	9507
12	2	4	2501	1913	14385	29499	100	36	3846	0	Undefined		204.5	214.14	120.54	161	187.2	373.03	0	0	0	43.5	53.14	0.07	7709
12	3	4	269	1914	14835	29499	100	36	3846	0	Undefined		194	208.75	118.75	153	175.69	160.92	19	0	0	41	55.75	0.21	7515
12	4	4	252	1915	15285	29499	100	36	3846	0	Undefined		175.5	197.92	127.11	161	186.24	168.82	13	2	0	14.5	36.92	0.07	7125
12	5	4	235	1916	15735	29499	100	36	3846	0	Undefined		151.5	179.47	123.44	161	180.79	122.17	16	5	0	-9.5	18.47	-0.01	6461
12	6	4	216	1917	16185	29499	100	36	3846	0	Undefined		241	231.75	109.3	164	179.36	122.22	27	5	0	77	67.75	0.43	8343
12	7	4	1503	1918	16635	29499	100	36	3846	0	Undefined		237.5	232.97	99.29	172	190.55	142.29	27	0	0	65.5	60.97	0.3	8387
12	8	4	1405	1919	17085	29499	100	36	3846	0	Undefined		206.5	215.22	101.91	168	187.9	123.76	30	2	0	38.5	47.22	0.22	7748
12	9	4	1301	1920	17535	29499	100	36	3846	0	Undefined		263.5	620.67	1469.77	168	211.54	802.46	5	5	0	95.5	452.67	0.51	22344
12	10	4	1244	1921	17985	29499	100	36	3846	0	Undefined		228.5	243.58	121.39	186	226.47	743.49	0	0	0	42.5	57.58	0.02	8769
12	11	4	800	1922	18435	29499	100	36	3846	0	Undefined		239.5	257.64	126.53	175	207.12	480.37	0	0	0	64.5	82.64	0.11	9275
12	12	4	126	1923	18885	29499	100	36	3846	0	Undefined		144.5	179.39	130.23	153	174.96	125.8	19	8	0	-8.5	26.39	0.04	6458
12	13	4	309	1924	19335	29499	100	36	3846	0	Undefined		194	183.94	89.27	172	190.31	120.67	11	0	0	22	11.94	-0.05	6622
12	14	4	293	1925	19785	29499	100	36	3846	0	Undefined		241	252.58	119.92	179	199.88	228.95	13	0	0	62	73.58	0.23	9093
12	15	4	2208	1926	20235	29499	100	36	3846	0	Undefined		162.5	164.44	85.7	164	188.63	309.02	0	0	0	-1.5	0.44	-0.08	5920
12	16	4	2012	1927	20685	29499	100	36	3846	0	Undefined		179	192.06	90.72	175	190.02	141.75	5	0	0	4	17.06	0.01	6914
12	17	4	1806	1928	21135	29499	100	36	3846	0	Undefined		236	259.83	110.88	190	207.87	196.39	11	0	0	46	69.83	0.26	9354
12	18	4	1615	1929	21585	29499	100	36	3846	0	Undefined		175	213.39	122.45	172	204.76	794.56	0	0	0	3	41.39	0.01	7682
12	19	4	203	1930	22035	29499	100	36	3846	0	Undefined		292.5	294.78	112.43	183	199.48	347.2	0	0	0	109.5	111.78	0.27	10612
12	20	4	187	1931	22485	29499	100	36	3846	0	Undefined		234	232.08	96.03	179	193.76	98.46	33	5	0	55	53.08	0.39	8355
12	21	4	170	1932	22935	29499	100	18	1923	0	Undefined		170	200.78	84.14	194	210.26	105.32	5	5	0	-24	6.78	-0.09	3614
12	1	5	113	1933	13935	29999	100	36	3846	0	Undefined		199	213.94	124.36	168	188.31	131.01	22	5	0	31	45.94	0.2	7702
12	2	5	94	1934	14385	29999	100	36	3846	0	Undefined		223	265.42	169.76	161	179.23	115.35	33	11	0	62	104.42	0.75	9555
12	3	5	918	1935	14835	29999	100	36	3846	0	Undefined		181	196.31	96.6	157	180.4	181.67	11	0	0	24	39.31	0.09	7067
12	4	5	902	1936	15285	29999	100	36	3846	0	Undefined		216	214.08	145.79	168	187.77	166.16	13	2	0	48	46.08	0.16	7707
12	5	5	540	1937	15735	29999	100	36	3846	0	Undefined		199	216.97	123.96	157	177.35	115.9	25	8	0	42	59.97	0.34	7811
12	6	5	502	1938	16185	29999	100	36	3846	0	Undefined		183	199.94	99.2	161	178.54	121.03	27	2	0	22	38.94	0.18	7198
12	7	5	483	1939	16635	29999	100	36	3846	0	Undefined		4110	3706.94	1300.36	168	183.94	120.61	100	100	0	3942	3538.94	29.21	133450
12	8	5	434	1940	17085	29999	100	36	3846	0	Undefined		212	212.03	105.35	168	185.83	126.02	25	2	0	44	44.03	0.21	7633
12	9	5	401	1941	17535	29999	100	36	3846	0	Undefined		180.5	225.64	170.71	166	190.48	341.36	5	2	0	14.5	59.64	0.1	8123
12	10	5	381	1942	17985	29999	100	36	3846	0	Undefined		239.5	229.11	105.32	179	194.26	127.65	19	5	0	60.5	50.11	0.27	8248
12	11	5	364	1943	18435	29999	100	36	3846	0	Undefined		223	212.78	102.16	175	191.99	125.57	16	0	0	48	37.78	0.17	7660
12	12	5	331	1944	18885	29999	100	36	3846	0	Undefined		210	197.33	108.39	150	169.4	123.89	22	2	0	60	47.33	0.23	7104
12	13	5	156	1945	19335	29999	100	36	3846	0	Undefined		210	208.11	114.34	164	194.58	413.34	0	0	0	46	44.11	0.03	7492
12	14	5	1232	1946	19785	29999	100	36	3846	0	Undefined		195.5	203.17	107.42	179	208.09	365.06	0	0	0	16.5	24.17	-0.01	7314
12	15	5	1215	1947	20235	29999	100	36	3846	0	Undefined		181	187.44	104.57	164	192.36	349.22	0	0	0	17	23.44	-0.01	6748
12	16	5	1026	1948	20685	29999	100	36	3846	0	Undefined		186	200.44	116.43	175	188.74	144.7	16	2	0	11	25.44	0.08	7216
12	17	5	1010	1949	21135	29999	100	36	3846	0	Undefined		168	166.89	101.75	194	221.96	361.95	0	0	0	-26	-27.11	-0.15	6008
12	18	5	75	1950	21585	29999	100	36	3846	0	Undefined		179	198.72	100.2	175	202.95	724.76	0	0	0	4	23.72	-0.01	7154
12	19	5	50	1951	22035	29999	100	36	3846	0	Undefined		201	228.25	111.29	186	205.19	346.51	2	0	0	15	42.25	0.07	8217
12	20	5	27	1952	22485	29999	100	36	3846	0	Undefined		201	220.22	87.44	179	189.9	95.17	25	2	0	22	41.22	0.32	7928
12	21	5	11	1953	22935	29999	100	18	1923	0	Undefined		250.5	258.78	90.68	194	207.17	104.2	33	5	0	56.5	64.78	0.5	4658
12	1	6	8006	1954	13935	30499	100	36	3846	0	Undefined		221	247.06	117.35	172	188.69	127.86	27	11	0	49	75.06	0.46	8894
12	2	6	3002	1955	14385	30499	100	36	3846	0	Undefined		155	182.39	102.09	153	171.29	119.74	19	5	0	2	29.39	0.09	6566
12	3	6	273	1956	14835	30499	100	36	3846	0	Undefined		158.5	211.08	149.7	150	172.79	222.73	8	2	0	8.5	61.08	0.17	7599
12	4	6	256	1957	15285	30499	100	36	3846	0	Undefined		237.5	276.42	132.73	175	191.44	121.49	36	13	0	62.5	101.42	0.7	9951
12	5	6	240	1958	15735	30499	100	36	3846	0	Undefined		212	222.61	113.86	161	177.2	113.88	22	11	0	51	61.61	0.4	8014
12	6	6	221	1959	16185	30499	100	36	3846	0	Undefined		206.5	239.06	156.15	157	172.27	112.34	30	8	0	49.5	82.06	0.59	8606
12	7	6	1603	1960	16635	30499	100	36	3846	0	Undefined		190	212.25	159.82	168	188.51	120.34	22	5	0	22	44.25	0.2	7641
12	8	6	1409	1961	17085	30499	100	36	3846	0	Undefined		216	229.31	127.58	172	190.8	123.5	25	8	0	44	57.31	0.31	8255
12	9	6	1305	1962	17535	30499	100	36	3846	0	Undefined		186.5	224.33	120.63	164	177.21	113.13	25	11	0	22.5	60.33	0.42	8076
12	10	6	1248	1963	17985	30499	100	36	3846	0	Undefined		190	207.58	96.04	179	201.97	212.93	5	0	0	11	28.58	0.03	7473
12	11	6	805	1964	18435	30499	100	36	3846	0	Undefined		245	256.53	184.29	175	197.4	206.12	5	2	0	70	81.53	0.29	9235
[truncated: 2,068 more rows]

## Sheet: PLL4_raw_data
ATF	1
28	26
Checksum_ImageFile=d80f5dccd61285102d45c392490ad58c
Checksum_ResultFile=cf979124a2a7b56495b3f790ea6df2c2
Type=GenePix Results 3
DateTime=2017/03/31 13:12:29
Settings=
GalFile=D:\InnoScan\Matej\GAL\GAL_Eva_glyko\OSPS280715_gal_edit_alignment_Eva.gal
PixelSize=10
Wavelengths=532, 488
ImageFiles=D:\InnoScan\Matej\Scans\01_Glycan_array\2017-03-31_Eva_4_PLU36\2017-03-31_13h12m30_10µm_Manual_532-5.0%-low_488-100.0%-high_PLU36_532.tif 0, D:\InnoScan\Matej\Scans\01_Glycan_array\2017-03-31_Eva_4_PLU36\2017-03-31_13h12m30_10µm_Manual_532-5.0%-low_488-100.0%-high_PLU36_488.tif 0
Gridding : Find mode = Grid + Blocks + Spots | Fixed Diameter = Dth | Max position offset (% pitch) = 4
Photometric calculations : S/B border width (pixels) = 2.0 | Background diameter (pitch) = 1.5
RatioFormulations=W2/W1 (488/532)
FeatureType=Circular
Barcode=
BackgroundSubtraction=LocalFeature
Normalization=None
ImageOrigin=2100, 15
ImageSize=21720.0, 73950.0
Creator=Mapix 8.1.1
Scanner=is1100al 11LA2 1115002
Temperature=25.4
Comment=
Velocity=35 l/s
LaserPower=5.0, 10.0
PMTGain=5, 100
Supplier=BioRobotics
ArrayerSoftwareName=TAS Application Suite (MicroGrid II)
ArrayerSoftwareVersion=2.7.1.18
Block	Column	Row	GID	ID	X	Y	Dia.	F488 Median	F488 Mean	F488 SD	B488 Median	B488 Mean	B488 SD	% > B488+1SD	% > B488+2SD	F488 % Sat.	F Pixels	B Pixels	Flags	Normalisation	F488 Median - B488	F488 Mean - B488	SNR 488	F488 Total Intensity	AutoFlag
1	1	1	102	1	3881	5514	100	842	865.26	258.39	564	595.41	242.91	59	17	0	47	3866	0	Undefined	278	301.26	1.11	40667
1	2	1	83	2	4331	5514	100	509	497.85	161.25	512	541.58	205.68	12	0	0	47	3866	0	Undefined	-3	-14.15	-0.21	23399
1	3	1	909	3	4781	5514	100	1417	1738.87	1077.92	626	652.26	247.76	97	80	0	47	3866	0	Undefined	791	1112.87	4.39	81727
1	4	1	535	4	5231	5514	100	699	690.19	158.55	879	908.91	296.41	0	0	0	47	3866	0	Undefined	-180	-188.81	-0.74	32439
1	5	1	528	5	5681	5514	100	794	863.47	245.97	765	789.68	601.43	2	0	0	47	3866	0	Undefined	29	98.47	0.12	40583
1	6	1	491	6	6131	5514	100	454	450.87	159.13	373	400.22	338.31	6	0	0	47	3866	0	Undefined	81	77.87	0.15	21191
1	7	1	438	7	6581	5514	100	476	472.43	176.06	337	362.45	180.26	40	12	0	47	3866	0	Undefined	139	135.43	0.61	22204
1	8	1	420	8	7031	5514	100	402	441.19	163.33	333	525.7	2775.88	0	0	0	47	3866	0	Undefined	69	108.19	-0.03	20736
1	9	1	389	9	7481	5514	100	454	481.32	165.2	344	364.89	216.92	29	6	0	47	3866	0	Undefined	110	137.32	0.54	22622
1	10	1	372	10	7931	5514	100	527	547.6	212.18	340	364.46	225.06	42	12	0	47	3866	0	Undefined	187	207.6	0.81	25737
1	11	1	338	11	8381	5514	100	406	415.09	149.17	346	369.49	187.07	25	2	0	47	3866	0	Undefined	60	69.09	0.24	19509
1	12	1	322	12	8831	5514	100	413	432.55	183.22	373	397.63	195.06	21	4	0	47	3866	0	Undefined	40	59.55	0.18	20330
1	13	1	144	13	9281	5514	100	564	576.51	228.81	381	400.57	183.58	48	23	0	47	3866	0	Undefined	183	195.51	0.96	27096
1	14	1	1222	14	9731	5514	100	410	433.15	204.5	373	400.51	207.07	14	8	0	47	3866	0	Undefined	37	60.15	0.16	20358
1	15	1	1206	15	10181	5514	100	413	419.81	175.3	370	388.86	201.8	17	4	0	47	3866	0	Undefined	43	49.81	0.15	19731
1	16	1	1017	16	10631	5514	100	450	453.6	189.08	377	391.91	170.67	31	10	0	47	3866	0	Undefined	73	76.6	0.36	21319
1	17	1	1001	17	11081	5514	100	406	409.21	145.57	359	381.94	180.03	21	2	0	47	3866	0	Undefined	47	50.21	0.15	19233
1	18	1	57	18	11531	5514	100	282	365.43	249.09	340	363.4	181.77	19	8	0	47	3866	0	Undefined	-58	25.43	0.01	17175
1	19	1	38	19	11981	5514	100	388	447.38	180.9	337	487.95	2624.83	0	0	0	47	3866	0	Undefined	51	110.38	-0.02	21027
1	20	1	18	20	12431	5514	100	359	384.3	206.29	349.5	381.38	469.45	4	0	0	47	3866	0	Undefined	9.5	34.8	0.01	18062
1	21	1	1	21	12861	5524	100	31350	29656.5	5312.36	351	397.75	538.64	100	100	0	47	3866	0	Undefined	30999	29305.5	54.32	1393857
1	1	2	3502	22	3881	6014	100	578	566.66	150.19	512	539.95	223.98	10	2	0	47	3866	0	Undefined	66	54.66	0.12	26633
1	2	2	2217	23	4331	6014	100	454	485.83	154.35	509	528.49	185.24	8	0	0	47	3866	0	Undefined	-55	-23.17	-0.23	22834
1	3	2	263	24	4781	6014	100	1241	1248.68	318.9	597	623.23	215.34	91	74	0	47	3866	0	Undefined	644	651.68	2.9	58688
1	4	2	247	25	5231	6014	100	1018	1008.66	240.55	831	868.59	312.62	27	4	0	47	3866	0	Undefined	187	177.66	0.45	47407
1	5	2	229	26	5681	6014	100	1480	1478.13	332.98	908	906.49	597.67	46	0	0	47	3866	0	Undefined	572	570.13	0.96	69472
1	6	2	214	27	6131	6014	100	461	477.89	189.59	370	402.58	207.16	27	6	0	47	3866	0	Undefined	91	107.89	0.36	22461
1	7	2	1416	28	6581	6014	100	307	309.49	131.92	331	361.02	454.11	0	0	0	47	3866	0	Undefined	-24	-21.51	-0.11	14546
1	8	2	1312	29	7031	6014	100	333	349.7	159.98	329	350.73	174.93	14	4	0	47	3866	0	Undefined	4	20.7	-0.01	16436
1	9	2	1255	30	7481	6014	100	348	367.74	156.28	337	362.47	218.4	10	2	0	47	3866	0	Undefined	11	30.74	0.02	17284
1	10	2	1239	31	7931	6014	100	402	392.38	170.89	329	353.39	179.59	19	6	0	47	3866	0	Undefined	73	63.38	0.22	18442
1	11	2	137	32	8381	6014	100	439	461.3	146.67	333	353.35	164.76	27	10	0	47	3866	0	Undefined	106	128.3	0.66	21681
1	12	2	120	33	8831	6014	100	490	521.6	172.16	366	388.43	184.26	31	12	0	47	3866	0	Undefined	124	155.6	0.72	24515
1	13	2	304	34	9281	6014	100	366	408.13	157.19	377	401.26	328.16	4	0	0	47	3866	0	Undefined	-11	31.13	0.02	19182
1	14	2	288	35	9731	6014	100	432	494.79	219.81	388	417.58	381.45	10	0	0	47	3866	0	Undefined	44	106.79	0.2	23255
1	15	2	2203	36	10181	6014	100	373	396.3	171.52	381	402.11	221.36	4	2	0	47	3866	0	Undefined	-8	15.3	-0.03	18626
1	16	2	2007	37	10631	6014	100	333	371.79	165.33	377	400.42	216.39	8	2	0	47	3866	0	Undefined	-44	-5.21	-0.13	17474
1	17	2	1801	38	11081	6014	100	344	368.6	191.17	359	378.89	205.96	6	2	0	47	3866	0	Undefined	-15	9.6	-0.05	17324
1	18	2	1610	39	11531	6014	100	282	332.62	175.94	333	352.38	178.25	17	2	0	47	3866	0	Undefined	-51	-0.38	-0.11	15633
1	19	2	198	40	11981	6014	100	370	384.7	144.17	318	469.11	2623.9	0	0	0	47	3866	0	Undefined	52	66.7	-0.03	18081
1	20	2	181	41	12431	6014	100	410	400.36	150.43	326	349.51	208.7	23	0	0	47	3866	0	Undefined	84	74.36	0.24	18817
1	21	2	165	42	12881	6014	100	337	370.3	184.55	329	350.52	195.13	19	4	0	47	3866	0	Undefined	8	41.3	0.1	17404
1	1	3	106	43	3881	6514	100	736	742.21	202.73	527	546.8	202.34	53	21	0	47	3866	0	Undefined	209	215.21	0.97	34884
1	2	3	87	44	4331	6514	100	648	631.6	200.5	516	537.6	186.4	42	8	0	47	3866	0	Undefined	132	115.6	0.5	29685
1	3	3	913	45	4781	6514	100	838	835.53	220.9	597	622.11	210.57	53	21	0	47	3866	0	Undefined	241	238.53	1.01	39270
1	4	3	630	46	5231	6514	100	644	647.19	187.43	798	841.44	303.45	2	0	0	47	3866	0	Undefined	-154	-150.81	-0.64	30418
1	5	3	534	47	5681	6514	100	1161	1182.79	275.86	1029	1033.24	361.12	19	4	0	47	3866	0	Undefined	132	153.79	0.41	55591
1	6	3	496	48	6131	6514	100	487	479.79	161.81	410	469.59	274.03	10	0	0	47	3866	0	Undefined	77	69.79	0.04	22550
1	7	3	442	49	6581	6514	100	359	400.62	202.28	333	385.68	860	2	0	0	47	3866	0	Undefined	26	67.62	0.02	18829
1	8	3	428	50	7031	6514	100	329	352.98	154.1	337	366.81	579.69	0	0	0	47	3866	0	Undefined	-8	15.98	-0.02	16590
1	9	3	395	51	7481	6514	100	450	484.49	165.22	340	370.13	340.05	12	0	0	47	3866	0	Undefined	110	144.49	0.34	22771
1	10	3	376	52	7931	6514	100	395	398.19	171.37	337	360.7	195.45	23	4	0	47	3866	0	Undefined	58	61.19	0.19	18715
1	11	3	359	53	8381	6514	100	490	519.83	264.57	333	354.19	191.68	40	14	0	47	3866	0	Undefined	157	186.83	0.86	24432
1	12	3	326	54	8831	6514	100	381	430.26	212.12	362	385.1	206.94	23	6	0	47	3866	0	Undefined	19	68.26	0.22	20222
1	13	3	151	55	9281	6514	100	395	416.45	152.08	377	398.01	329.38	2	0	0	47	3866	0	Undefined	18	39.45	0.06	19573
1	14	3	1227	56	9731	6514	100	366	418.4	199.53	391	416.71	231.39	17	4	0	47	3866	0	Undefined	-25	27.4	0.01	19665
1	15	3	1211	57	10181	6514	100	487	512.34	254.03	377	402.12	216.76	23	12	0	47	3866	0	Undefined	110	135.34	0.51	24080
1	16	3	1022	58	10631	6514	100	428	449.85	164.2	381	405.59	228.97	21	2	0	47	3866	0	Undefined	47	68.85	0.19	21143
1	17	3	1006	59	11081	6514	100	377	421.23	195.51	370	396.86	320.88	10	2	0	47	3866	0	Undefined	7	51.23	0.08	19798
1	18	3	71	60	11531	6514	100	399	420.77	155.77	344	362.65	171.86	23	10	0	47	3866	0	Undefined	55	76.77	0.34	19776
1	19	3	46	61	11981	6514	100	348	372.51	148.36	318	338.75	169.54	19	6	0	47	3866	0	Undefined	30	54.51	0.2	17508
1	20	3	23	62	12431	6514	100	326	343.51	165.01	322	340.47	167.1	17	2	0	47	3866	0	Undefined	4	21.51	0.02	16145
1	21	3	6	63	12881	6514	100	410	418.09	148.39	322	345.34	222	23	0	0	47	3866	0	Undefined	88	96.09	0.33	19650
1	1	4	8001	64	3881	7014	100	575	619.89	184.14	538	570.05	399.65	4	0	0	47	3866	0	Undefined	37	81.89	0.12	29135
1	2	4	2221	65	4331	7014	100	505	561.3	215.08	527	559.03	283.28	10	2	0	47	3866	0	Undefined	-22	34.3	0.01	26381
1	3	4	268	66	4781	7014	100	1003	1003.36	194.73	608	638.7	289	65	14	0	47	3866	0	Undefined	395	395.36	1.26	47158
1	4	4	251	67	5231	7014	100	1234	1210.38	237.42	780	816.38	292.42	68	23	0	47	3866	0	Undefined	454	430.38	1.35	56888
1	5	4	234	68	5681	7014	100	1985	1974.32	350.06	1084	1108.36	315.78	93	78	0	47	3866	0	Undefined	901	890.32	2.74	92793
1	6	4	215	69	6131	7014	100	479	510.85	177.46	501	592.51	356.09	4	0	0	47	3866	0	Undefined	-22	9.85	-0.23	24010
1	7	4	1502	70	6581	7014	100	315	351.7	189.95	333	357.71	207.1	12	4	0	47	3866	0	Undefined	-18	18.7	-0.03	16530
1	8	4	1404	71	7031	7014	100	362	396.06	161.25	337	357.94	199.06	17	6	0	47	3866	0	Undefined	25	59.06	0.19	18615
1	9	4	1259	72	7481	7014	100	402	385.94	148.93	348	375.49	397.18	0	0	0	47	3866	0	Undefined	54	37.94	0.03	18139
1	10	4	1243	73	7931	7014	100	391	403.53	192.46	333	359.15	202.41	21	4	0	47	3866	0	Undefined	58	70.53	0.22	18966
1	11	4	142	74	8381	7014	100	476	471.32	176.43	333	353.19	168.17	46	10	0	47	3866	0	Undefined	143	138.32	0.7	22152
1	12	4	125	75	8831	7014	100	560	578.38	165.65	362	386.81	191.64	51	21	0	47	3866	0	Undefined	198	216.38	1	27184
1	13	4	309	76	9281	7014	100	450	437.94	173.82	377	398.32	179.06	23	4	0	47	3866	0	Undefined	73	60.94	0.22	20583
1	14	4	293	77	9731	7014	100	395	438	209.88	391	412.35	186.28	19	8	0	47	3866	0	Undefined	4	47	0.14	20586
1	15	4	2208	78	10181	7014	100	395	387.6	167.33	381	401.13	176.91	14	2	0	47	3866	0	Undefined	14	6.6	-0.08	18217
1	16	4	2012	79	10631	7014	100	446	457.55	186.2	391	412.34	181.26	23	10	0	47	3866	0	Undefined	55	66.55	0.25	21505
1	17	4	1806	80	11081	7014	100	424	439.36	176.02	377	398.72	280.78	10	0	0	47	3866	0	Undefined	47	62.36	0.14	20650
1	18	4	1615	81	11531	7014	100	359	367.96	152.97	348	369.08	199.24	12	2	0	47	3866	0	Undefined	11	19.96	-0.01	17294
1	19	4	203	82	11981	7014	100	391	408.11	156.33	318	341.27	167.2	21	6	0	47	3866	0	Undefined	73	90.11	0.4	19181
1	20	4	187	83	12431	7014	100	322	341.68	198.25	329	349.9	173.38	17	2	0	47	3866	0	Undefined	-7	12.68	-0.05	16059
1	21	4	170	84	12881	7014	100	315	315.62	136.93	326	341.31	170.01	10	0	0	47	3866	0	Undefined	-11	-10.38	-0.15	14834
1	1	5	112	85	3881	7514	100	644	655.74	196.45	549	583.5	402.14	4	0	0	47	3866	0	Undefined	95	106.74	0.18	30820
1	2	5	93	86	4331	7514	100	564	577.23	161.55	542	566.92	214.5	6	2	0	47	3866	0	Undefined	22	35.23	0.05	27130
1	3	5	917	87	4781	7514	100	743	759.19	199.36	600	631.06	233.37	38	2	0	47	3866	0	Undefined	143	159.19	0.55	35682
1	4	5	901	88	5231	7514	100	2458	2415.4	611.12	721	750.82	259.22	95	95	0	47	3866	0	Undefined	1737	1694.4	6.42	113524
1	5	5	539	89	5681	7514	100	1436	1511.43	352.9	1066	1098.31	335.23	55	19	0	47	3866	0	Undefined	370	445.43	1.23	71037
1	6	5	501	90	6131	7514	100	1132	1143.17	252.91	710	747.65	417.12	51	4	0	47	3866	0	Undefined	422	433.17	0.95	53729
1	7	5	482	91	6581	7514	100	443	466.32	188.51	322	348.06	177.69	40	12	0	47	3866	0	Undefined	121	144.32	0.67	21917
1	8	5	433	92	7031	7514	100	370	361.43	148.32	333	360.48	189.61	10	2	0	47	3866	0	Undefined	37	28.43	0	16987
1	9	5	399	93	7481	7514	100	381	455	239.29	348	371.13	305.39	19	2	0	47	3866	0	Undefined	33	107	0.27	21385
1	10	5	380	94	7931	7514	100	454	477.62	154.24	344	365.17	181.6	38	10	0	47	3866	0	Undefined	110	133.62	0.62	22448
1	11	5	363	95	8381	7514	100	457	499.74	192	337	354.61	168.73	40	14	0	47	3866	0	Undefined	120	162.74	0.86	23488
1	12	5	330	96	8831	7514	100	370	392.28	164.86	355	371.96	167.53	21	8	0	47	3866	0	Undefined	15	37.28	0.12	18437
1	13	5	154	97	9281	7514	100	476	470.79	179.61	370	389.76	171.49	36	10	0	47	3866	0	Undefined	106	100.79	0.47	22127
1	14	5	1231	98	9731	7514	100	377	373.83	114.97	384	409.45	219.45	0	0	0	47	3866	0	Undefined	-7	-10.17	-0.16	17570
1	15	5	1214	99	10181	7514	100	377	390.83	159.6	381	401.18	214.04	10	0	0	47	3866	0	Undefined	-4	9.83	-0.05	18369
1	16	5	1025	100	10631	7514	100	413	428.91	181.39	391	414.67	192.67	12	6	0	47	3866	0	Undefined	22	37.91	0.07	20159
1	17	5	1009	101	11081	7514	100	410	435.85	163.38	384	406.49	198.56	17	4	0	47	3866	0	Undefined	26	51.85	0.15	20485
1	18	5	74	102	11531	7514	100	351	362.02	182.52	353	377.26	211.49	17	0	0	47	3866	0	Undefined	-2	9.02	-0.07	17015
1	19	5	49	103	11981	7514	100	373	373.06	194.81	318	359.23	675.03	0	0	0	47	3866	0	Undefined	55	55.06	0.02	17534
1	20	5	26	104	12431	7514	100	395	382.53	143.36	329	349.55	167.27	23	4	0	47	3866	0	Undefined	66	53.53	0.2	17979
1	21	5	10	105	12881	7514	100	333	346.66	147.25	318	341.13	170.33	19	2	0	47	3866	0	Undefined	15	28.66	0.03	16293
1	1	6	8005	106	3881	8014	100	520	543.34	139.94	545	567.94	210.68	8	0	0	47	3866	0	Undefined	-25	-1.66	-0.12	25537
1	2	6	3001	107	4331	8014	100	509	496.04	134.77	534	560.75	233.23	2	0	0	47	3866	0	Undefined	-25	-37.96	-0.28	23314
1	3	6	272	108	4781	8014	100	531	527.45	175.16	560	589.19	247.34	6	0	0	47	3866	0	Undefined	-29	-32.55	-0.25	24790
1	4	6	255	109	5231	8014	100	721	736.85	201.64	622	650.65	233.51	27	6	0	47	3866	0	Undefined	99	114.85	0.37	34632
1	5	6	239	110	5681	8014	100	1491	1492.79	296.04	857	893.56	407.17	76	31	0	47	3866	0	Undefined	634	635.79	1.47	70161
1	6	6	220	111	6131	8014	100	1666	1644.77	380.62	868	887.54	489.08	78	29	0	47	3866	0	Undefined	798	776.77	1.55	77304
1	7	6	1602	112	6581	8014	100	359	386.02	185.72	337	373.02	217.09	12	6	0	47	3866	0	Undefined	22	49.02	0.06	18143
1	8	6	1408	113	7031	8014	100	326	341.96	165.15	329	352.26	169.47	17	4	0	47	3866	0	Undefined	-3	12.96	-0.06	16072
1	9	6	1304	114	7481	8014	100	399	429.47	189.59	348	367.05	181.45	21	6	0	47	3866	0	Undefined	51	81.47	0.34	20185
1	10	6	1247	115	7931	8014	100	377	414.3	181.42	351	370.79	177.07	23	4	0	47	3866	0	Undefined	26	63.3	0.25	19472
1	11	6	804	116	8381	8014	100	413	450.21	198.42	340	354.97	176.87	42	8	0	47	3866	0	Undefined	73	110.21	0.54	21160
1	12	6	129	117	8831	8014	100	520	556.98	227.92	351	369.88	185.46	42	17	0	47	3866	0	Undefined	169	205.98	1.01	26178
1	13	6	316	118	9281	8014	100	388	409.34	191.67	362	381.03	176.14	34	4	0	47	3866	0	Undefined	26	47.34	0.16	19239
1	14	6	296	119	9731	8014	100	468	464.06	187.45	384	417.54	372.79	8	0	0	47	3866	0	Undefined	84	80.06	0.12	21811
1	15	6	2211	120	10181	8014	100	384	394.57	153.18	370	395.35	279.95	8	0	0	47	3866	0	Undefined	14	24.57	0	18545
1	16	6	2102	121	10631	8014	100	391	414.26	165.17	388	406.94	178.33	17	2	0	47	3866	0	Undefined	3	26.26	0.04	19470
1	17	6	1809	122	11081	8014	100	373	404.74	175.34	377	397.48	175.45	12	4	0	47	3866	0	Undefined	-4	27.74	0.04	19023
1	18	6	1618	123	11531	8014	100	333	384.66	209.4	355	376.28	177.99	14	2	0	47	3866	0	Undefined	-22	29.66	0.05	18079
1	19	6	206	124	11981	8014	100	388	390.83	190.46	326	363.05	676.26	0	0	0	47	3866	0	Undefined	62	64.83	0.04	18369
1	20	6	190	125	12431	8014	100	351	372.36	152.31	333	350.66	186.4	17	4	0	47	3866	0	Undefined	18	39.36	0.12	17501
1	21	6	173	126	12881	8014	100	274	312.7	155.78	322	343.49	170.42	17	4	0	47	3866	0	Undefined	-48	-9.3	-0.18	14697
1	1	7	116	127	3881	8514	100	787	753.23	174.98	531	557.53	308.22	31	0	0	47	3866	0	Undefined	256	222.23	0.63	35402
1	2	7	98	128	4331	8514	100	714	699.96	190.18	531	561.92	271.77	25	2	0	47	3866	0	Undefined	183	168.96	0.51	32898
1	3	7	Block	129	4781	8514	100	498	566.68	255.61	534	577.12	305	12	4	0	47	3866	0	Undefined	-36	32.68	-0.03	26634
1	4	7	905	130	5221	8514	100	2762	5309.72	4613.4	586	645.5	452.17	100	97	0	47	3866	0	Undefined	2176	4723.72	10.32	249557
1	5	7	Str	131	5681	8514	100	725	760.53	206.82	641	752.18	1673.15	0	0	0	47	3866	0	Undefined	84	119.53	0	35745
1	6	7	507	132	6131	8514	100	1293	1350.02	268.43	800	917.78	1633.51	0	0	0	47	3866	0	Undefined	493	550.02	0.26	63451
1	7	7	Str	133	6581	8514	100	395	355.89	175.8	381	457.29	324.98	2	0	0	47	3866	0	Undefined	14	-25.11	-0.31	16727
1	8	7	436	134	7031	8514	100	329	370.02	180.07	333	359.4	245.43	12	2	0	47	3866	0	Undefined	-4	37.02	0.04	17391
1	9	7	404	135	7481	8514	100	410	417.36	160.72	348	364.71	168.92	21	4	0	47	3866	0	Undefined	62	69.36	0.31	19616
1	10	7	384	136	7931	8514	100	406	455.77	186.23	351	366.8	169.11	36	12	0	47	3866	0	Undefined	55	104.77	0.53	21421
1	11	7	368	137	8381	8514	100	457	476.26	162.69	337	353.43	171.29	36	14	0	47	3866	0	Undefined	120	139.26	0.72	22384
1	12	7	334	138	8831	8514	100	421	444.74	211.96	348	366.52	197.27	19	4	0	47	3866	0	Undefined	73	96.74	0.4	20903
1	13	7	160	139	9281	8514	100	326	377.32	175.55	351	368.44	165.52	23	8	0	47	3866	0	Undefined	-25	26.32	0.05	17734
1	14	7	1235	140	9731	8514	100	428	413.68	169.47	366	400.72	372.55	4	0	0	47	3866	0	Undefined	62	47.68	0.03	19443
1	15	7	1218	141	10181	8514	100	417	429.96	166	355	381.5	280.15	8	0	0	47	3866	0	Undefined	62	74.96	0.17	20208
1	16	7	1202	142	10631	8514	100	329	379.66	173.08	377	393.78	178.11	12	2	0	47	3866	0	Undefined	-48	2.66	-0.08	17844
1	17	7	1013	143	11081	8514	100	370	394.17	190.11	366	384.62	176.66	21	8	0	47	3866	0	Undefined	4	28.17	0.05	18526
1	18	7	78	144	11531	8514	100	428	500.4	413.52	351	381.32	373.25	6	4	0	47	3866	0	Undefined	77	149.4	0.32	23519
1	19	7	53	145	11981	8514	100	293	325.3	203.53	326	353.21	193.85	8	2	0	47	3866	0	Undefined	-33	-0.7	-0.14	15289
1	20	7	30	146	12431	8514	100	329	347.02	153.97	337	358.59	215	8	2	0	47	3866	0	Undefined	-8	10.02	-0.05	16310
1	21	7	14	147	12881	8514	100	322	317.55	141.78	326	355.63	470.87	0	0	0	47	3866	0	Undefined	-4	-8.45	-0.08	14925
1	1	8	8009	148	3881	9014	100	582	611.57	220.21	516	538.09	190.39	27	14	0	47	3866	0	Undefined	66	95.57	0.39	28744
1	2	8	3401	149	4331	9014	100	604	598.11	139.72	560	577.43	195.79	8	2	0	47	3866	0	Undefined	44	38.11	0.11	28111
1	3	8	276	150	4781	9014	100	923	973.79	250.84	586	629.42	565.62	27	0	0	47	3866	0	Undefined	337	387.79	0.61	45768
1	4	8	260	151	5231	9014	100	974	1051.51	386.75	589	614.98	240.89	70	40	0	47	3866	0	Undefined	385	462.51	1.81	49421
1	5	8	243	152	5681	9014	100	897	908.09	241.7	692	835.54	2311.52	0	0	0	47	3866	0	Undefined	205	216.09	0.03	42680
1	6	8	225	153	6131	9014	100	1403	1471.21	355.23	926	1059.98	2308.19	0	0	0	47	3866	0	Undefined	477	545.21	0.18	69147
1	7	8	1606	154	6581	9014	100	333	358.09	145.64	490	597.45	393.91	0	0	0	47	3866	0	Undefined	-157	-131.91	-0.61	16830
1	8	8	1412	155	7031	9014	100	322	333.23	176.62	340	360.93	170.14	19	8	0	47	3866	0	Undefined	-18	-6.77	-0.16	15662
1	9	8	1308	156	7481	9014	100	296	327.53	148.85	348	365.92	173.54	6	6	0	47	3866	0	Undefined	-52	-20.47	-0.22	15394
1	10	8	1251	157	7931	9014	100	329	365.47	182	348	377.57	451.37	4	0	0	47	3866	0	Undefined	-19	17.47	-0.03	17177
1	11	8	808	158	8381	9014	100	348	372.36	151.64	326	349.22	195.41	19	0	0	47	3866	0	Undefined	22	46.36	0.12	17501
1	12	8	133	159	8831	9014	100	399	439.15	168.48	333	357.01	179.93	38	4	0	47	3866	0	Undefined	66	106.15	0.46	20640
1	13	8	321	160	9281	9014	100	256	289.43	188.12	340	357.12	166.92	12	4	0	47	3866	0	Undefined	-84	-50.57	-0.41	13603
1	14	8	300	161	9731	9014	100	388	387.98	180.01	355	381.8	235.14	12	2	0	47	3866	0	Undefined	33	32.98	0.03	18235
1	15	8	2215	162	10181	9014	100	373	364.13	184.99	333	356.94	180.47	17	6	0	47	3866	0	Undefined	40	31.13	0.04	17114
1	16	8	2106	163	10631	9014	100	366	412.21	233.34	351	371.68	173.97	27	2	0	47	3866	0	Undefined	15	61.21	0.23	19374
1	17	8	2003	164	11081	9014	100	340	338.74	182.71	348	367.35	176.47	12	4	0	47	3866	0	Undefined	-8	-9.26	-0.16	15921
1	18	8	1704	165	11531	9014	100	296	331.49	179.49	329	358.96	369.05	4	0	0	47	3866	0	Undefined	-33	2.49	-0.07	15580
1	19	8	210	166	11981	9014	100	410	424.91	202.98	311	333.45	173.05	40	10	0	47	3866	0	Undefined	99	113.91	0.53	19971
1	20	8	194	167	12431	9014	100	337	359.55	174.88	326	348.69	224.1	12	2	0	47	3866	0	Undefined	11	33.55	0.05	16899
1	21	8	177	168	12881	9014	100	337	401.15	302.82	329	350.03	185	17	8	0	47	3866	0	Undefined	8	72.15	0.28	18854
2	1	1	102	169	13865	5514	100	450	460.25	169.95	348	376.05	219.97	15	5	0	52	3868	0	Undefined	102	112.25	0.38	23933
2	2	1	83	170	14315	5514	100	470.5	481.15	194.31	351	376.91	199.66	30	13	0	52	3868	0	Undefined	119.5	130.15	0.52	25020
2	3	1	909	171	14765	5514	100	589.5	679.5	316.98	359	388.32	200.4	55	28	0	52	3868	0	Undefined	230.5	320.5	1.45	35334
2	4	1	535	172	15215	5514	100	326	331.31	147.48	333	359.22	185.23	11	0	0	52	3868	0	Undefined	-7	-1.69	-0.15	17228
2	5	1	528	173	15665	5514	100	377	395.38	168.77	340	370.1	197.97	15	3	0	52	3868	0	Undefined	37	55.38	0.13	20560
2	6	1	491	174	16115	5514	100	444.5	441.56	155.5	351	385.42	240.76	13	1	0	52	3868	0	Undefined	93.5	90.56	0.23	22961
2	7	1	438	175	16565	5514	100	470.5	474.19	138.08	348	376.16	228.97	15	1	0	52	3868	0	Undefined	122.5	126.19	0.43	24658
2	8	1	420	176	17015	5514	100	415	423.54	199.86	340	368.62	191.15	19	5	0	52	3868	0	Undefined	75	83.54	0.29	22024
2	9	1	389	177	17465	5514	100	455.5	457.94	192.02	370	394.22	205.3	23	5	0	52	3868	0	Undefined	85.5	87.94	0.31	23813
2	10	1	372	178	17915	5514	100	525.5	530.08	194.2	388	796.96	4489.62	0	0	0	52	3868	0	Undefined	137.5	142.08	-0.06	27564
2	11	1	338	179	18365	5514	100	413.5	435.08	194.69	381	400.31	185.81	25	9	0	52	3868	0	Undefined	32.5	54.08	0.19	22624
2	12	1	322	180	18815	5514	100	388	402.56	156.37	377	393.4	172.48	23	1	0	52	3868	0	Undefined	11	25.56	0.05	20933
2	13	1	144	181	19265	5514	100	485	485.6	188.32	388	409.88	177.45	26	11	0	52	3868	0	Undefined	97	97.6	0.43	25251
2	14	1	1222	182	19715	5514	100	349.5	367.13	238.7	366	387.87	186.38	7	3	0	52	3868	0	Undefined	-16.5	1.13	-0.11	19091
2	15	1	1206	183	20165	5514	100	351	383.73	169.18	355	373.44	171.69	13	5	0	52	3868	0	Undefined	-4	28.73	0.06	19954
2	16	1	1017	184	20615	5514	100	349.5	392.58	163.31	348	370.13	167.61	23	7	0	52	3868	0	Undefined	1.5	44.58	0.13	20414
2	17	1	1001	185	21065	5514	100	424	447.92	152.43	377	394.86	178.34	26	3	0	52	3868	0	Undefined	47	70.92	0.3	23292
2	18	1	57	186	21515	5514	100	377	401.27	160.68	366	384.97	165.5	15	7	0	52	3868	0	Undefined	11	35.27	0.1	20866
2	19	1	38	187	21965	5514	100	574.5	557.21	167.79	373	393.89	220.8	48	3	0	52	3868	0	Undefined	201.5	184.21	0.74	28975
2	20	1	18	188	22415	5514	100	362	379.42	157.04	370	389.11	184.91	13	1	0	52	3868	0	Undefined	-8	9.42	-0.05	19730
2	21	1	1	189	22845	5534	100	21068	20451.2	4170.21	413	449.17	358.45	100	100	0	52	3868	0	Undefined	20655	20038.2	55.8	1063462
2	1	2	3502	190	13865	6014	100	424.5	461.77	193.62	344	370.37	311.88	13	1	0	52	3868	0	Undefined	80.5	117.77	0.29	24012
2	2	2	2217	191	14315	6014	100	329.5	363.73	183.54	340	370.25	315.71	7	1	0	52	3868	0	Undefined	-10.5	23.73	-0.02	18914
2	3	2	263	192	14765	6014	100	463	512.15	203.4	322	347.03	197.64	40	23	0	52	3868	0	Undefined	141	190.15	0.84	26632
2	4	2	247	193	15215	6014	100	320	347.62	144.41	315	338.58	199.17	15	3	0	52	3868	0	Undefined	5	32.62	0.05	18076
2	5	2	229	194	15665	6014	100	388	386.42	129.61	329	350.99	182.39	13	1	0	52	3868	0	Undefined	59	57.42	0.19	20094
2	6	2	214	195	16115	6014	100	399	406.17	158.37	348	368.71	179.67	19	5	0	52	3868	0	Undefined	51	58.17	0.21	21121
2	7	2	1416	196	16565	6014	100	373	398.56	155.51	333	355.05	178.47	21	5	0	52	3868	0	Undefined	40	65.56	0.24	20725
2	8	2	1312	197	17015	6014	100	379	370.87	156.02	333	352.78	179.28	23	1	0	52	3868	0	Undefined	46	37.87	0.1	19285
2	9	2	1255	198	17465	6014	100	386	418.81	172.86	351	372.82	180.71	21	5	0	52	3868	0	Undefined	35	67.81	0.25	21778
2	10	2	1239	199	17915	6014	100	379	408.9	201.85	366	389.73	181.7	23	7	0	52	3868	0	Undefined	13	42.9	0.11	21263
2	11	2	137	200	18365	6014	100	534	548.9	291.51	362	389.73	176.14	48	17	0	52	3868	0	Undefined	172	186.9	0.9	28543
2	12	2	120	201	18815	6014	100	417	444.48	214.57	355	372.49	167.36	34	7	0	52	3868	0	Undefined	62	89.48	0.43	23113
2	13	2	304	202	19265	6014	100	461	470.87	179.82	370	386.5	164.97	30	15	0	52	3868	0	Undefined	91	100.87	0.51	24485
2	14	2	288	203	19715	6014	100	475.5	502.19	211.73	359	379.11	182.33	36	11	0	52	3868	0	Undefined	116.5	143.19	0.68	26114
2	15	2	2203	204	20165	6014	100	336.5	354.83	153.76	355	373.41	175.05	11	3	0	52	3868	0	Undefined	-18.5	-0.17	-0.11	18451
2	16	2	2007	205	20615	6014	100	331	346.13	145.39	344	363.98	188.1	13	0	0	52	3868	0	Undefined	-13	2.13	-0.09	17999
2	17	2	1801	206	21065	6014	100	368	409.15	172.76	366	386.5	210.21	17	3	0	52	3868	0	Undefined	2	43.15	0.11	21276
2	18	2	1610	207	21515	6014	100	296	323.81	140.27	355	374.25	198.1	5	1	0	52	3868	0	Undefined	-59	-31.19	-0.25	16838
2	19	2	198	208	21965	6014	100	503	510.48	164.48	366	381.73	178.01	42	11	0	52	3868	0	Undefined	137	144.48	0.72	26545
2	20	2	181	209	22415	6014	100	406	427.65	158.16	359	374.78	169.38	26	5	0	52	3868	0	Undefined	47	68.65	0.31	22238
2	21	2	165	210	22865	6014	100	465	475.04	152.1	402	419.24	154.45	25	7	0	52	3868	0	Undefined	63	73.04	0.36	24702
2	1	3	106	211	13865	6514	100	424.5	448.85	200.97	329	355.1	580.28	3	0	0	52	3868	0	Undefined	95.5	119.85	0.16	23340
2	2	3	87	212	14315	6514	100	389.5	417.37	172.37	326	363.8	645.21	0	0	0	52	3868	0	Undefined	63.5	91.37	0.08	21703
2	3	3	913	213	14765	6514	100	370	409.4	174.12	311	330.36	167.34	38	7	0	52	3868	0	Undefined	59	98.4	0.47	21289
2	4	3	630	214	15215	6514	100	344	370.38	156.28	304	323.94	175.7	23	5	0	52	3868	0	Undefined	40	66.38	0.26	19260
2	5	3	534	215	15665	6514	100	381	420.4	181.33	329	354.02	196.06	25	7	0	52	3868	0	Undefined	52	91.4	0.34	21861
2	6	3	496	216	16115	6514	100	391.5	418.37	212.81	337	361.64	182.59	25	9	0	52	3868	0	Undefined	54.5	81.37	0.31	21755
2	7	3	442	217	16565	6514	100	400.5	426.73	234.48	318	335.47	163.67	26	9	0	52	3868	0	Undefined	82.5	108.73	0.56	22190
2	8	3	428	218	17015	6514	100	366	385.58	152.53	311	332.13	179.2	28	1	0	52	3868	0	Undefined	55	74.58	0.3	20050
2	9	3	395	219	17465	6514	100	395	418.92	172.45	344	367.97	289.4	9	1	0	52	3868	0	Undefined	51	74.92	0.18	21784
2	10	3	376	220	17915	6514	100	455.5	471.06	186.24	362	382.94	282.05	15	1	0	52	3868	0	Undefined	93.5	109.06	0.31	24495
2	11	3	359	221	18365	6514	100	448.5	487.58	156.58	362	383.37	185.89	32	5	0	52	3868	0	Undefined	86.5	125.58	0.56	25354
2	12	3	326	222	18815	6514	100	357	371.44	193.49	344	366.7	171.96	28	1	0	52	3868	0	Undefined	13	27.44	0.03	19315
2	13	3	151	223	19265	6514	100	411.5	446.27	158.76	366	388.09	243.19	15	0	0	52	3868	0	Undefined	45.5	80.27	0.24	23206
2	14	3	1227	224	19715	6514	100	364	393.42	164.16	359	383.61	238.84	7	1	0	52	3868	0	Undefined	5	34.42	0.04	20458
2	15	3	1211	225	20165	6514	100	359	396.21	174.01	359	376.94	171.21	23	5	0	52	3868	0	Undefined	0	37.21	0.11	20603
2	16	3	1022	226	20615	6514	100	384.5	400.92	174.82	337	356.59	177.11	21	5	0	52	3868	0	Undefined	47.5	63.92	0.25	20848
2	17	3	1006	227	21065	6514	100	362.5	391.02	139.16	359	383.76	285.88	7	0	0	52	3868	0	Undefined	3.5	32.02	0.03	20333
2	18	3	71	228	21515	6514	100	430	465.67	191.36	359	385.65	286.96	17	1	0	52	3868	0	Undefined	71	106.67	0.28	24215
2	19	3	46	229	21965	6514	100	344	366.5	133.09	359	383.82	298.8	1	0	0	52	3868	0	Undefined	-15	7.5	-0.06	19058
2	20	3	23	230	22415	6514	100	337	348.02	126.03	355	376.5	270.75	3	0	0	52	3868	0	Undefined	-18	-6.98	-0.11	18097
2	21	3	6	231	22865	6514	100	508.5	541.9	184.72	395	412.74	149.35	44	19	0	52	3868	0	Undefined	113.5	146.9	0.86	28179
2	1	4	8001	232	13865	7014	100	398.5	400.92	151.49	315	345.23	584.1	0	0	0	52	3868	0	Undefined	83.5	85.92	0.1	20848
2	2	4	2221	233	14315	7014	100	344	381.42	207.28	322	352.59	586.36	3	0	0	52	3868	0	Undefined	22	59.42	0.05	19834
2	3	4	268	234	14765	7014	100	411.5	418.02	149.91	307	327.78	169.24	34	7	0	52	3868	0	Undefined	104.5	111.02	0.53	21737
2	4	4	251	235	15215	7014	100	398.5	425.04	227.57	293	311.27	161.35	38	11	0	52	3868	0	Undefined	105.5	132.04	0.71	22102
2	5	4	234	236	15665	7014	100	422.5	447.54	162.32	311	333.6	180.77	32	5	0	52	3868	0	Undefined	111.5	136.54	0.63	23272
2	6	4	215	237	16115	7014	100	488.5	470.21	184.87	329	348.62	177.33	46	15	0	52	3868	0	Undefined	159.5	141.21	0.69	24451
2	7	4	1502	238	16565	7014	100	298	301.15	129.67	315	336.9	171.07	9	0	0	52	3868	0	Undefined	-17	-13.85	-0.21	15660
2	8	4	1404	239	17015	7014	100	316.5	327.75	153.66	293	311.99	165.69	21	3	0	52	3868	0	Undefined	23.5	34.75	0.1	17043
2	9	4	1259	240	17465	7014	100	342.5	391.48	169.83	322	345.73	174.83	19	3	0	52	3868	0	Undefined	20.5	69.48	0.26	20357
2	10	4	1243	241	17915	7014	100	346	389.92	167.88	344	365.72	211.91	15	3	0	52	3868	0	Undefined	2	45.92	0.11	20276
2	11	4	142	242	18365	7014	100	463	503.08	172.12	359	384.26	287.49	19	0	0	52	3868	0	Undefined	104	144.08	0.41	26160
2	12	4	125	243	18815	7014	100	472	484.88	176.65	344	369.04	271.13	21	1	0	52	3868	0	Undefined	128	140.88	0.43	25214
2	13	4	309	244	19265	7014	100	397	388.31	153.25	366	381.93	171.7	17	1	0	52	3868	0	Undefined	31	22.31	0.04	20192
2	14	4	293	245	19715	7014	100	378.5	394.44	121.82	366	382.21	164.35	17	0	0	52	3868	0	Undefined	12.5	28.44	0.07	20511
2	15	4	2208	246	20165	7014	100	417	409.94	168.3	362	377	166.44	19	5	0	52	3868	0	Undefined	55	47.94	0.2	21317
2	16	4	2012	247	20615	7014	100	324	376.12	163.91	340	360.78	167.6	19	3	0	52	3868	0	Undefined	-16	36.12	0.09	19558
2	17	4	1806	248	21065	7014	100	380.5	397.98	134.01	351	371.82	172.58	15	1	0	52	3868	0	Undefined	29.5	46.98	0.15	20695
2	18	4	1615	249	21515	7014	100	342	375.65	136.33	359	375.49	159.83	13	3	0	52	3868	0	Undefined	-17	16.65	0	19534
2	19	4	203	250	21965	7014	100	386	435.88	169.95	355	379.02	168.41	26	9	0	52	3868	0	Undefined	31	80.88	0.34	22666
2	20	4	187	251	22415	7014	100	351.5	350.6	118.96	344	363.04	147.76	13	0	0	52	3868	0	Undefined	7.5	6.6	-0.08	18231
2	21	4	170	252	22865	7014	100	402.5	446.48	169.31	381	441.86	1148.99	0	0	0	52	3868	0	Undefined	21.5	65.48	0	23217
2	1	5	112	253	13865	7514	100	351.5	395.94	175.14	307	326.6	218.85	21	5	0	52	3868	0	Undefined	44.5	88.94	0.32	20589
2	2	5	93	254	14315	7514	100	391	410.96	155.64	307	330.47	196.12	25	3	0	52	3868	0	Undefined	84	103.96	0.41	21370
2	3	5	917	255	14765	7514	100	369.5	641.81	1802.26	296	319.85	170.99	34	15	0	52	3868	0	Undefined	73.5	345.81	1.88	33374
2	4	5	901	256	15215	7514	100	402	410.6	149.91	293	312.3	169.87	23	9	0	52	3868	0	Undefined	109	117.6	0.58	21351
2	5	5	539	257	15665	7514	100	370	381.75	159.95	305.5	325.29	170.98	26	5	0	52	3868	0	Undefined	64.5	76.25	0.33	19851
2	6	5	501	258	16115	7514	100	470.5	579.69	662.11	315	338.76	182	48	15	0	52	3868	0	Undefined	155.5	264.69	1.32	30144
2	7	5	482	259	16565	7514	100	364	398.48	199.74	307	336.73	187.56	25	11	0	52	3868	0	Undefined	57	91.48	0.33	20721
2	8	5	433	260	17015	7514	100	294.5	306.04	165.81	293	311.61	162.73	11	1	0	52	3868	0	Undefined	1.5	13.04	-0.03	15914
2	9	5	399	261	17465	7514	100	362	384.5	138.95	322	344.07	220.82	11	1	0	52	3868	0	Undefined	40	62.5	0.18	19994
2	10	5	380	262	17915	7514	100	448	451.73	165.22	329	357.09	248.21	19	1	0	52	3868	0	Undefined	119	122.73	0.38	23490
2	11	5	363	263	18365	7514	100	446.5	463.1	162	348	370.62	195.82	28	9	0	52	3868	0	Undefined	98.5	115.1	0.47	24081
2	12	5	330	264	18815	7514	100	358.5	347.81	144.87	337	356.55	197.51	7	0	0	52	3868	0	Undefined	21.5	10.81	-0.04	18086
2	13	5	154	265	19265	7514	100	444.5	472.46	173.45	359	383.94	223.75	17	3	0	52	3868	0	Undefined	85.5	113.46	0.4	24568
2	14	5	1231	266	19715	7514	100	364.5	399.17	175.24	362	382.46	187.78	19	5	0	52	3868	0	Undefined	2.5	37.17	0.09	20757
2	15	5	1214	267	20165	7514	100	395	398.92	149.22	366	416.56	650.71	0	0	0	52	3868	0	Undefined	29	32.92	-0.03	20744
2	16	5	1025	268	20615	7514	100	314.5	332.42	140.59	344	363.89	190.81	9	1	0	52	3868	0	Undefined	-29.5	-11.58	-0.16	17286
2	17	5	1009	269	21065	7514	100	366	357.9	120.94	355	374.37	191.81	7	0	0	52	3868	0	Undefined	11	2.9	-0.09	18611
2	18	5	74	270	21515	7514	100	437.5	440.25	216.45	351	367.52	187.31	32	11	0	52	3868	0	Undefined	86.5	89.25	0.39	22893
2	19	5	49	271	21965	7514	100	357	381.46	135.69	351	366.94	158.79	19	0	0	52	3868	0	Undefined	6	30.46	0.09	19836
2	20	5	26	272	22415	7514	100	400.5	414.19	200.07	348	365	160.45	21	5	0	52	3868	0	Undefined	52.5	66.19	0.31	21538
2	21	5	10	273	22865	7514	100	448.5	458.75	153.41	377	392.87	152.99	25	7	0	52	3868	0	Undefined	71.5	81.75	0.43	23855
2	1	6	8005	274	13865	8014	100	351.5	360.21	154.35	300	324.81	223.45	13	3	0	52	3868	0	Undefined	51.5	60.21	0.16	18731
2	2	6	3001	275	14315	8014	100	327.5	327.04	149.08	307	329.71	172.96	15	0	0	52	3868	0	Undefined	20.5	20.04	-0.02	17006
2	3	6	272	276	14765	8014	100	269	297.17	151.75	307	326.02	164.4	11	7	0	52	3868	0	Undefined	-38	-9.83	-0.18	15453
2	4	6	255	277	15215	8014	100	362.5	385.96	165.42	296	316.39	186.21	28	5	0	52	3868	0	Undefined	66.5	89.96	0.37	20070
2	5	6	239	278	15665	8014	100	386	420.06	202.97	307	332.7	259.18	19	7	0	52	3868	0	Undefined	79	113.06	0.34	21843
2	6	6	220	279	16115	8014	100	406	391.96	168.58	307	328.06	166.44	36	5	0	52	3868	0	Undefined	99	84.96	0.38	20382
2	7	6	1602	280	16565	8014	100	342	352.06	171.97	307	326.51	165.52	19	7	0	52	3868	0	Undefined	35	45.06	0.15	18307
2	8	6	1408	281	17015	8014	100	296	300.63	143.8	291	314.3	171.7	17	0	0	52	3868	0	Undefined	5	9.63	-0.08	15633
2	9	6	1304	282	17465	8014	100	333	340.06	116.66	318	341.16	190.89	7	0	0	52	3868	0	Undefined	15	22.06	-0.01	17683
2	10	6	1247	283	17915	8014	100	360.5	364.27	149.54	333	349.85	187.98	13	1	0	52	3868	0	Undefined	27.5	31.27	0.08	18942
2	11	6	804	284	18365	8014	100	437.5	474.52	169.57	344	361.03	166.84	30	19	0	52	3868	0	Undefined	93.5	130.52	0.68	24675
2	12	6	129	285	18815	8014	100	437.5	457.5	194.29	337	366.99	526.75	1	1	0	52	3868	0	Undefined	100.5	120.5	0.17	23790
2	13	6	316	286	19265	8014	100	406	413.42	131.64	362	384.21	200.14	13	1	0	52	3868	0	Undefined	44	51.42	0.15	21498
2	14	6	296	287	19715	8014	100	362	380.63	140.78	370	395.07	287.87	3	0	0	52	3868	0	Undefined	-8	10.63	-0.05	19793
2	15	6	2211	288	20165	8014	100	411.5	412.35	160.9	370	454.14	708.6	0	0	0	52	3868	0	Undefined	41.5	42.35	-0.06	21442
2	16	6	2102	289	20615	8014	100	289	340.29	169.28	348	366.58	155.25	17	3	0	52	3868	0	Undefined	-59	-7.71	-0.17	17695
2	17	6	1809	290	21065	8014	100	348	367.35	139.96	359	382.23	168.93	13	1	0	52	3868	0	Undefined	-11	8.35	-0.09	19102
2	18	6	1618	291	21515	8014	100	329.5	347	136.68	348	368.03	192.87	15	0	0	52	3868	0	Undefined	-18.5	-1	-0.11	18044
2	19	6	206	292	21965	8014	100	333	354.19	139.09	351	375.61	333.97	1	0	0	52	3868	0	Undefined	-18	3.19	-0.06	18418
2	20	6	190	293	22415	8014	100	338.5	362.71	137.69	351	368.26	162.58	13	5	0	52	3868	0	Undefined	-12.5	11.71	-0.03	18861
2	21	6	173	294	22865	8014	100	439	453.85	152.2	373	389.2	153.45	26	7	0	52	3868	0	Undefined	66	80.85	0.42	23600
2	1	7	116	295	13865	8514	100	415	414.63	157.46	296	319.23	181.04	30	5	0	52	3868	0	Undefined	119	118.63	0.53	21561
2	2	7	98	296	14315	8514	100	377	400.15	156.79	311	330.01	173.7	30	7	0	52	3868	0	Undefined	66	89.15	0.4	20808
2	3	7	Block	297	14765	8514	100	322	324.1	152.51	318	333.01	171.29	13	1	0	52	3868	0	Undefined	4	6.1	-0.05	16853
2	4	7	905	298	15215	8524	100	2012.5	7143.87	7787.12	311	408.9	918.36	69	48	0	52	3868	0	Undefined	1701.5	6832.87	7.33	371481
2	5	7	Str	299	15665	8514	100	322	345.56	124.93	311	338.9	274.33	5	0	0	52	3868	0	Undefined	11	34.56	0.02	17969
2	6	7	507	300	16115	8514	100	338.5	331.06	135.19	315	338.75	171.26	13	1	0	52	3868	0	Undefined	23.5	16.06	-0.04	17215
2	7	7	Str	301	16565	8514	100	366	386.15	179.66	311	330.86	171.09	23	9	0	52	3868	0	Undefined	55	75.15	0.32	20080
2	8	7	436	302	17015	8514	100	307.5	350.17	153.61	293	310.73	167.49	26	1	0	52	3868	0	Undefined	14.5	57.17	0.24	18209
2	9	7	404	303	17465	8514	100	444.5	413.54	150.12	315	337.34	187.85	23	3	0	52	3868	0	Undefined	129.5	98.54	0.41	21504
2	10	7	384	304	17915	8514	100	378.5	403.38	177.88	326	346.01	179.19	21	7	0	52	3868	0	Undefined	52.5	77.38	0.32	20976
2	11	7	368	305	18365	8514	100	510.5	494.37	178.24	340	356.95	173.67	48	15	0	52	3868	0	Undefined	170.5	154.37	0.79	25707
2	12	7	334	306	18815	8514	100	415	418.46	169.85	340	354.77	166.39	25	5	0	52	3868	0	Undefined	75	78.46	0.38	21760
2	13	7	160	307	19265	8514	100	410	413.29	174.41	362	379.13	168.92	19	3	0	52	3868	0	Undefined	48	51.29	0.2	21491
2	14	7	1235	308	19715	8514	100	345.5	409.88	200.83	359	383.06	265.54	11	1	0	52	3868	0	Undefined	-13.5	50.88	0.1	21314
2	15	7	1218	309	20165	8514	100	346	359.63	123.36	359	382.05	205.65	7	0	0	52	3868	0	Undefined	-13	0.63	-0.11	18701
2	16	7	1202	310	20615	8514	100	335	355.42	154.92	348	363.86	161.56	15	3	0	52	3868	0	Undefined	-13	7.42	-0.05	18482
2	17	7	1013	311	21065	8514	100	420.5	417.63	166.29	366	385.09	158.22	26	9	0	52	3868	0	Undefined	54.5	51.63	0.21	21717
2	18	7	78	312	21515	8514	100	347.5	374.12	143.04	355	373.29	171.03	11	1	0	52	3868	0	Undefined	-7.5	19.12	0	19454
2	19	7	53	313	21965	8514	100	373	351.19	147.73	362	379.93	165.8	13	3	0	52	3868	0	Undefined	11	-10.81	-0.17	18262
2	20	7	30	314	22415	8514	100	346	386.9	198.6	355	372.57	165.05	15	9	0	52	3868	0	Undefined	-9	31.9	0.09	20119
2	21	7	14	315	22865	8514	100	402	409.67	132.16	370	385.64	152.29	13	3	0	52	3868	0	Undefined	32	39.67	0.16	21303
2	1	8	8009	316	13865	9014	100	300	335.46	146.58	285	310.17	189.73	19	3	0	52	3868	0	Undefined	15	50.46	0.13	17444
2	2	8	3401	317	14315	9014	100	327.5	332.5	162.05	304	324.93	227.91	9	1	0	52	3868	0	Undefined	23.5	28.5	0.03	17290
2	3	8	276	318	14765	9014	100	386	402.88	160.36	300	326.68	234.68	15	1	0	52	3868	0	Undefined	86	102.88	0.32	20950
2	4	8	260	319	15215	9014	100	382.5	406.37	186.98	291	315.51	220.35	26	5	0	52	3868	0	Undefined	91.5	115.37	0.41	21131
2	5	8	243	320	15665	9014	100	355	381.17	147.58	304	329.01	232.73	13	0	0	52	3868	0	Undefined	51	77.17	0.22	19821
2	6	8	225	321	16115	9014	100	331	360.38	167.3	315	337.79	220.3	9	3	0	52	3868	0	Undefined	16	45.38	0.1	18740
2	7	8	1606	322	16565	9014	100	340.5	373.6	174.42	315	336.4	179.19	25	5	0	52	3868	0	Undefined	25.5	58.6	0.21	19427
2	8	8	1412	323	17015	9014	100	252.5	265.15	128.13	296	316.72	164.75	7	0	0	52	3868	0	Undefined	-43.5	-30.85	-0.31	13788
2	9	8	1308	324	17465	9014	100	362	394.15	178.4	316.5	336.79	168.43	23	7	0	52	3868	0	Undefined	45.5	77.65	0.34	20496
2	10	8	1251	325	17915	9014	100	320	348.98	154.6	337	356.33	186.86	19	1	0	52	3868	0	Undefined	-17	11.98	-0.04	18147
2	11	8	808	326	18365	9014	100	415	444.37	167.8	342	370.43	410.84	3	0	0	52	3868	0	Undefined	73	102.37	0.18	23107
2	12	8	133	327	18815	9014	100	408	434.75	175.79	337	359.2	231.19	21	3	0	52	3868	0	Undefined	71	97.75	0.33	22607
2	13	8	321	328	19265	9014	100	338.5	342.71	124.52	362	385.31	230.19	1	0	0	52	3868	0	Undefined	-23.5	-19.29	-0.19	17821
2	14	8	300	329	19715	9014	100	399	417.83	194.32	362	380.07	182.57	17	5	0	52	3868	0	Undefined	37	55.83	0.21	21727
2	15	8	2215	330	20165	9014	100	411.5	449.52	265.89	362	377.43	180.05	28	3	0	52	3868	0	Undefined	49.5	87.52	0.4	23375
2	16	8	2106	331	20615	9014	100	371.5	380.79	127.49	351	373.87	185.78	13	1	0	52	3868	0	Undefined	20.5	29.79	0.04	19801
2	17	8	2003	332	21065	9014	100	404	396.12	122.75	388	407.64	173.76	7	0	0	52	3868	0	Undefined	16	8.12	-0.07	20598
2	18	8	1704	333	21515	9014	100	369.5	371.9	169.29	373	392.04	183.09	11	1	0	52	3868	0	Undefined	-3.5	-1.1	-0.11	19339
2	19	8	210	334	21965	9014	100	373	389.63	155.89	370	390.4	180.61	13	5	0	52	3868	0	Undefined	3	19.63	0	20261
2	20	8	194	335	22415	9014	100	387.5	411.29	160.91	362	379.12	153.61	25	5	0	52	3868	0	Undefined	25.5	49.29	0.21	21387
2	21	8	177	336	22865	9014	100	439	428.81	128.55	377	391.17	148.73	19	3	0	52	3868	0	Undefined	62	51.81	0.25	22298
3	1	1	103	337	3881	10089	100	758	835.27	354.92	542	569.44	229.25	47	17	0	51	3856	0	Undefined	216	293.27	1.16	42599
3	2	1	84	338	4331	10089	100	718	723.63	193.11	597	639.17	341.02	11	0	0	51	3856	0	Undefined	121	126.63	0.25	36905
3	3	1	910	339	4781	10089	100	868	926.9	259.62	604	656.14	368.67	33	7	0	51	3856	0	Undefined	264	322.9	0.73	47272
3	4	1	625	340	5231	10089	100	538	549.41	193.94	641	672.45	275.72	5	0	0	51	3856	0	Undefined	-103	-91.59	-0.45	28020
3	5	1	529	341	5681	10089	100	762	793.29	240.17	743	772.9	380.3	5	1	0	51	3856	0	Undefined	19	50.29	0.05	40458
3	6	1	492	342	6131	10089	100	1436	1465.84	356.66	813	919.66	522.21	62	13	0	51	3856	0	Undefined	623	652.84	1.05	74758
3	7	1	439	343	6581	10089	100	1241	1307.02	345.01	919	1025.57	584.45	23	1	0	51	3856	0	Undefined	322	388.02	0.48	66658
3	8	1	423	344	7031	10089	100	326	374.67	160.81	366	398.72	212.61	15	0	0	51	3856	0	Undefined	-40	8.67	-0.11	19108
3	9	1	390	345	7481	10089	100	322	381.22	196.64	344	363.96	175.94	17	7	0	51	3856	0	Undefined	-22	37.22	0.1	19442
3	10	1	373	346	7931	10089	100	406	442.14	168.79	348	374.17	184.81	23	7	0	51	3856	0	Undefined	58	94.14	0.37	22549
3	11	1	339	347	8381	10089	100	329	344.18	152.63	326	350.44	195.12	13	1	0	51	3856	0	Undefined	3	18.18	-0.03	17553
3	12	1	323	348	8831	10089	100	370	393.27	190.05	329	352.4	190.71	13	3	0	51	3856	0	Undefined	41	64.27	0.21	20057
3	13	1	145	349	9281	10089	100	406	466.35	182.47	340	361.15	179.72	31	9	0	51	3856	0	Undefined	66	126.35	0.59	23784
3	14	1	1223	350	9731	10089	100	381	391.75	181.19	348	371.95	188.54	15	3	0	51	3856	0	Undefined	33	43.75	0.1	19979
3	15	1	1207	351	10181	10089	100	370	402.12	181.19	326	348.62	184.32	29	9	0	51	3856	0	Undefined	44	76.12	0.29	20508
3	16	1	1018	352	10631	10089	100	340	365.82	196.29	329	348.29	170.9	15	5	0	51	3856	0	Undefined	11	36.82	0.1	18657
3	17	1	1002	353	11081	10089	100	307	319.57	110.7	326	352.48	256.8	0	0	0	51	3856	0	Undefined	-19	-6.43	-0.13	16298
3	18	1	58	354	11531	10089	100	424	430.73	168.11	337	359.84	206.54	23	5	0	51	3856	0	Undefined	87	93.73	0.34	21967
3	19	1	41	355	11981	10089	100	435	454.31	163.49	315	333.88	171.23	33	11	0	51	3856	0	Undefined	120	139.31	0.7	23170
3	20	1	19	356	12431	10089	100	329	361.82	195.34	322	349.7	553.21	1	0	0	51	3856	0	Undefined	7	39.82	0.02	18453
3	21	1	2	357	12881	10089	100	355	378.35	172.58	329	345.44	164.45	21	11	0	51	3856	0	Undefined	26	49.35	0.2	19296
3	1	2	9001	358	3881	10589	100	575	604.12	184.31	518	542.67	198.99	27	3	0	51	3856	0	Undefined	57	86.12	0.31	30810
3	2	2	2218	359	4331	10589	100	564	598.02	161.92	560	593.65	275.62	7	0	0	51	3856	0	Undefined	4	38.02	0.02	30499
3	3	2	264	360	4781	10589	100	611	621.98	158.36	564	589.97	219.13	17	0	0	51	3856	0	Undefined	47	57.98	0.15	31721
3	4	2	248	361	5231	10589	100	747	796.24	263.56	622	648.92	226.23	35	13	0	51	3856	0	Undefined	125	174.24	0.65	40608
3	5	2	231	362	5681	10589	100	981	1025.43	313.6	710	728.56	240.38	58	29	0	51	3856	0	Undefined	271	315.43	1.24	52297
3	6	2	850	363	6131	10589	100	1069	1089.53	304.87	674	731.75	358.74	52	13	0	51	3856	0	Undefined	395	415.53	1	55566
3	7	2	1417	364	6581	10589	100	1377	1413.82	400.84	915	1049.39	611.45	31	5	0	51	3856	0	Undefined	462	498.82	0.6	72105
3	8	2	1401	365	7031	10589	100	307	332.73	154.06	388	452.05	292.2	1	0	0	51	3856	0	Undefined	-81	-55.27	-0.41	16969
3	9	2	1256	366	7481	10589	100	285	301.22	132.45	329	351.79	162.11	9	0	0	51	3856	0	Undefined	-44	-27.78	-0.31	15362
3	10	2	1240	367	7931	10589	100	362	390.96	175.52	340	363.78	179.54	17	3	0	51	3856	0	Undefined	22	50.96	0.15	19939
3	11	2	138	368	8381	10589	100	410	465.55	240.9	326	344.14	167.16	39	17	0	51	3856	0	Undefined	84	139.55	0.73	23743
3	12	2	121	369	8831	10589	100	322	366.69	188.33	326	347.63	208.06	15	3	0	51	3856	0	Undefined	-4	40.69	0.09	18701
3	13	2	305	370	9281	10589	100	413	427.55	174.52	329	375.12	577.29	1	0	0	51	3856	0	Undefined	84	98.55	0.09	21805
3	14	2	289	371	9731	10589	100	322	335.02	145.35	351	456.07	1568.18	0	0	0	51	3856	0	Undefined	-29	-15.98	-0.08	17086
3	15	2	2204	372	10181	10589	100	395	383.16	151.09	318	335.41	171.92	23	1	0	51	3856	0	Undefined	77	65.16	0.28	19541
3	16	2	2008	373	10631	10589	100	322	366.69	250.64	315	333.56	160.36	19	5	0	51	3856	0	Undefined	7	51.69	0.21	18701
3	17	2	1802	374	11081	10589	100	340	366.22	157.43	315	331.1	165.75	21	5	0	51	3856	0	Undefined	25	51.22	0.21	18677
3	18	2	1611	375	11531	10589	100	399	443.12	214.37	315	335.63	173.72	43	17	0	51	3856	0	Undefined	84	128.12	0.62	22599
3	19	2	199	376	11981	10589	100	428	419.94	171.75	293	312.76	168.55	39	9	0	51	3856	0	Undefined	135	126.94	0.64	21417
3	20	2	182	377	12431	10589	100	370	370.29	175.09	300	332.18	552.52	0	0	0	51	3856	0	Undefined	70	70.29	0.07	18885
3	21	2	166	378	12881	10589	100	307	332.73	159.21	315	333.49	167.8	17	3	0	51	3856	0	Undefined	-8	17.73	0	16969
3	1	3	107	379	3881	11089	100	743	724.22	217.75	494	519.05	195.03	56	19	0	51	3856	0	Undefined	249	230.22	1.05	36935
3	2	3	88	380	4331	11089	100	615	634.47	198.12	520	537.12	203.43	31	3	0	51	3856	0	Undefined	95	114.47	0.48	32358
3	3	3	914	381	4781	11089	100	644	653.47	154.72	531	557.39	206.82	25	1	0	51	3856	0	Undefined	113	122.47	0.46	33327
3	4	3	631	382	5231	11089	100	454	464.53	181.69	597	621.77	219.54	1	0	0	51	3856	0	Undefined	-143	-132.47	-0.72	23691
3	5	3	536	383	5681	11089	100	666	689.18	234.65	685	702.84	234.26	11	3	0	51	3856	0	Undefined	-19	4.18	-0.06	35148
3	6	3	497	384	6131	11089	100	633	649.57	150.1	637	661.37	270.74	5	0	0	51	3856	0	Undefined	-4	12.57	-0.04	33128
3	7	3	479	385	6581	11089	100	2817	2800.9	501.83	703	860.2	581.63	100	98	0	51	3856	0	Undefined	2114	2097.9	3.34	142846
3	8	3	429	386	7031	11089	100	359	399.22	182.98	410	484.29	300.48	1	1	0	51	3856	0	Undefined	-51	-10.78	-0.28	20360
3	9	3	396	387	7481	11089	100	322	373.43	170.31	329	350.87	169.1	19	9	0	51	3856	0	Undefined	-7	44.43	0.13	19045
3	10	3	377	388	7931	11089	100	399	434.29	199.39	340	360.11	179.82	23	5	0	51	3856	0	Undefined	59	94.29	0.41	22149
3	11	3	360	389	8381	11089	100	337	335.84	157.75	315	340.92	171.2	17	3	0	51	3856	0	Undefined	22	20.84	-0.03	17128
3	12	3	327	390	8831	11089	100	348	402.57	156.61	329	348.25	218.49	21	1	0	51	3856	0	Undefined	19	73.57	0.25	20531
3	13	3	151	391	9281	11089	100	413	417.78	159.77	329	529.86	2804.97	0	0	0	51	3856	0	Undefined	84	88.78	-0.04	21307
3	14	3	1227	392	9731	11089	100	355	389.8	177.86	351	557.53	2805.99	0	0	0	51	3856	0	Undefined	4	38.8	-0.06	19880
3	15	3	1211	393	10181	11089	100	318	317.22	132.03	313	337.17	177.89	7	1	0	51	3856	0	Undefined	5	4.22	-0.11	16178
3	16	3	1022	394	10631	11089	100	311	364.41	164.48	326	350.64	515.01	1	0	0	51	3856	0	Undefined	-15	38.41	0.03	18585
3	17	3	1006	395	11081	11089	100	344	372.73	169.61	307	335.33	512.63	1	0	0	51	3856	0	Undefined	37	65.73	0.07	19009
3	18	3	71	396	11531	11089	100	413	422.2	157.04	304	324.36	165.51	37	9	0	51	3856	0	Undefined	109	118.2	0.59	21532
3	19	3	46	397	11981	11089	100	307	335	190.23	285	303.49	162.51	19	9	0	51	3856	0	Undefined	22	50	0.19	17085
3	20	3	23	398	12431	11089	100	344	381.37	271.19	300	321.79	167.53	23	5	0	51	3856	0	Undefined	44	81.37	0.36	19450
3	21	3	6	399	12881	11089	100	304	319.14	145.93	311	337.88	465.43	0	0	0	51	3856	0	Undefined	-7	8.14	-0.04	16276
3	1	4	8002	400	3881	11589	100	600	669.31	477.91	490	515.29	218.52	31	5	0	51	3856	0	Undefined	110	179.31	0.7	34135
3	2	4	2501	401	4331	11589	100	428	431.55	151.41	549	575.96	220.79	3	0	0	51	3856	0	Undefined	-121	-117.45	-0.65	22009
3	3	4	269	402	4781	11589	100	714	750.18	230.97	586	619.22	224.26	31	9	0	51	3856	0	Undefined	128	164.18	0.58	38259
3	4	4	252	403	5231	11589	100	710	777.57	247.04	681	707.95	234.39	27	9	0	51	3856	0	Undefined	29	96.57	0.3	39656
3	5	4	235	404	5681	11589	100	1168	1200.96	327.01	838	872.31	368.35	47	11	0	51	3856	0	Undefined	330	362.96	0.89	61249
3	6	4	216	405	6131	11589	100	1370	1360.63	366.33	831	855.86	273.72	76	47	0	51	3856	0	Undefined	539	529.63	1.84	69392
3	7	4	1503	406	6581	11589	100	956	964.75	253	652	687.6	289.3	52	13	0	51	3856	0	Undefined	304	312.75	0.96	49202
3	8	4	1405	407	7031	11589	100	344	347.65	137.63	388	426.25	221.18	5	0	0	51	3856	0	Undefined	-44	-40.35	-0.36	17730
3	9	4	1301	408	7481	11589	100	318	334.33	121.42	333	354.19	172.85	11	0	0	51	3856	0	Undefined	-15	1.33	-0.11	17051
3	10	4	1244	409	7931	11589	100	395	384.73	167.7	344	363.14	169.29	15	3	0	51	3856	0	Undefined	51	40.73	0.13	19621
3	11	4	800	410	8381	11589	100	413	441.37	163.22	326	348.68	182.09	31	7	0	51	3856	0	Undefined	87	115.37	0.51	22510
3	12	4	126	411	8831	11589	100	523	569.29	291.4	329	352.69	193.63	50	31	0	51	3856	0	Undefined	194	240.29	1.12	29034
3	13	4	309	412	9281	11589	100	318	322.35	132.91	326	347.13	169.12	5	1	0	51	3856	0	Undefined	-8	-3.65	-0.15	16440
3	14	4	293	413	9731	11589	100	311	343.98	136.83	337	359.25	184.39	13	1	0	51	3856	0	Undefined	-26	6.98	-0.08	17543
3	15	4	2208	414	10181	11589	100	329	355.18	195.45	311	330.95	165.51	19	7	0	51	3856	0	Undefined	18	44.18	0.15	18114
3	16	4	2012	415	10631	11589	100	381	384.06	155.25	329	347.84	171.66	19	3	0	51	3856	0	Undefined	52	55.06	0.21	19587
3	17	4	1806	416	11081	11589	100	381	395.2	188.15	311	334.1	175.05	25	7	0	51	3856	0	Undefined	70	84.2	0.35	20155
3	18	4	1615	417	11531	11589	100	329	332.96	151.94	304	325.03	170.38	15	5	0	51	3856	0	Undefined	25	28.96	0.05	16981
3	19	4	203	418	11981	11589	100	333	330.76	115.5	285	305	159.74	17	0	0	51	3856	0	Undefined	48	45.76	0.16	16869
3	20	4	187	419	12431	11589	100	282	313.61	210.68	307	328.65	257.75	5	1	0	51	3856	0	Undefined	-25	6.61	-0.06	15994
3	21	4	170	420	12881	11589	100	318	374.25	318.87	304	327.2	181.14	19	7	0	51	3856	0	Undefined	14	70.25	0.26	19087
3	1	5	113	421	3881	12089	100	681	679.37	205.74	490	513.82	212.75	45	9	0	51	3856	0	Undefined	191	189.37	0.78	34648
3	2	5	94	422	4331	12089	100	633	638.43	170.69	600	623.57	219.72	11	3	0	51	3856	0	Undefined	33	38.43	0.07	32560
3	3	5	918	423	4781	12089	100	773	764.69	178.18	674	701.26	241.41	19	1	0	51	3856	0	Undefined	99	90.69	0.26	38999
3	4	5	902	424	5231	12089	100	1154	1169.53	272.43	751	776.18	253.08	62	37	0	51	3856	0	Undefined	403	418.53	1.55	59646
3	5	5	540	425	5681	12089	100	769	751.04	171.55	751	791.52	374.81	1	0	0	51	3856	0	Undefined	18	0.04	-0.11	38303
3	6	5	502	426	6131	12089	100	838	864.57	251	685	711.11	242.65	35	15	0	51	3856	0	Undefined	153	179.57	0.63	44093
3	7	5	483	427	6581	12089	100	893	957.47	426.54	622	647.53	263.81	50	27	0	51	3856	0	Undefined	271	335.47	1.17	48831
3	8	5	434	428	7031	12089	100	370	384.63	173.37	417	475.45	538.09	0	0	0	51	3856	0	Undefined	-47	-32.37	-0.17	19616
3	9	5	401	429	7481	12089	100	362	405.27	186.69	326	357.46	313.98	13	0	0	51	3856	0	Undefined	36	79.27	0.15	20669
3	10	5	381	430	7931	12089	100	388	414.33	141.79	333	356.22	241.95	9	0	0	51	3856	0	Undefined	55	81.33	0.24	21131
3	11	5	364	431	8381	12089	100	399	427.06	181.02	318	345.57	245.72	21	1	0	51	3856	0	Undefined	81	109.06	0.33	21780
3	12	5	331	432	8831	12089	100	366	386.63	151.24	322	346.86	172.92	25	5	0	51	3856	0	Undefined	44	64.63	0.23	19718
3	13	5	156	433	9281	12089	100	413	427.39	176.5	326	346.12	163.27	35	11	0	51	3856	0	Undefined	87	101.39	0.5	21797
3	14	5	1232	434	9731	12089	100	322	337.92	170.74	337	355.29	201.08	13	1	0	51	3856	0	Undefined	-15	0.92	-0.09	17234
3	15	5	1215	435	10181	12089	100	315	345.96	170.95	315	333.05	169.35	13	9	0	51	3856	0	Undefined	0	30.96	0.08	17644
3	16	5	1026	436	10631	12089	100	333	348.47	171.94	340	359.05	176.64	11	1	0	51	3856	0	Undefined	-7	8.47	-0.06	17772
3	17	5	1010	437	11081	12089	100	307	344.96	155.29	322	345.1	177.36	15	3	0	51	3856	0	Undefined	-15	22.96	0	17593
3	18	5	75	438	11531	12089	100	329	350.86	135.84	315	331.63	165.68	15	3	0	51	3856	0	Undefined	14	35.86	0.12	17894
3	19	5	50	439	11981	12089	100	263	283.22	155.14	293	319.55	401.54	1	0	0	51	3856	0	Undefined	-30	-9.78	-0.09	14444
3	20	5	27	440	12431	12089	100	373	403.73	162.89	309	330.42	256.05	17	0	0	51	3856	0	Undefined	64	94.73	0.29	20590
3	21	5	11	441	12881	12089	100	285	302.82	142.9	300	323.96	167.07	13	1	0	51	3856	0	Undefined	-15	2.82	-0.13	15444
3	1	6	8006	442	3881	12589	100	593	621.84	215.88	516	542.54	250.09	23	7	0	51	3856	0	Undefined	77	105.84	0.32	31714
3	2	6	3002	443	4331	12589	100	597	621.63	184.01	644	674.01	257.91	7	0	0	51	3856	0	Undefined	-47	-22.37	-0.2	31703
3	3	6	273	444	4801	12579	100	10316	9734.65	2263.37	754	780.87	238.72	100	100	0	51	3856	0	Undefined	9562	8980.65	37.51	496467
3	4	6	256	445	5231	12589	100	816	869.25	265.4	699	727.2	265.2	35	9	0	51	3856	0	Undefined	117	170.25	0.54	44332
3	5	6	240	446	5681	12589	100	802	871.76	299.31	641	664.42	234.27	41	25	0	51	3856	0	Undefined	161	230.76	0.89	44460
3	6	6	221	447	6131	12589	100	989	998.14	246.77	659	677.98	212.83	68	31	0	51	3856	0	Undefined	330	339.14	1.5	50905
3	7	6	1603	448	6581	12589	100	729	744.71	239.67	613	638.08	284.21	25	1	0	51	3856	0	Undefined	116	131.71	0.38	37980
3	8	6	1409	449	7031	12589	100	842	924.86	311.78	483	561.35	419.56	43	11	0	51	3856	0	Undefined	359	441.86	0.87	47168
3	9	6	1305	450	7481	12589	100	322	331.71	157.83	326	351.57	277.32	5	0	0	51	3856	0	Undefined	-4	5.71	-0.07	16917
3	10	6	1248	451	7931	12589	100	370	381.71	139.81	326	346.21	171.52	21	3	0	51	3856	0	Undefined	44	55.71	0.21	19467
3	11	6	805	452	8381	12589	100	424	445.45	181.86	315	336.6	170.86	33	11	0	51	3856	0	Undefined	109	130.45	0.64	22718
3	12	6	130	453	8831	12589	100	388	410.04	187.15	326	349.55	174.8	31	11	0	51	3856	0	Undefined	62	84.04	0.35	20912
3	13	6	318	454	9281	12589	100	307	317.8	134.77	326	344.18	173	7	1	0	51	3856	0	Undefined	-19	-8.2	-0.15	16208
3	14	6	297	455	9731	12589	100	344	361.31	208.15	326	348.77	192.34	17	5	0	51	3856	0	Undefined	18	35.31	0.07	18427
3	15	6	2212	456	10181	12589	100	355	389.78	333.79	311	332.39	178	15	3	0	51	3856	0	Undefined	44	78.78	0.32	19879
3	16	6	2103	457	10631	12589	100	293	312.86	143.71	329	353.68	176.8	9	0	0	51	3856	0	Undefined	-36	-16.14	-0.23	15956
3	17	6	1810	458	11081	12589	100	391	393.92	194.81	322	341.95	168.74	29	3	0	51	3856	0	Undefined	69	71.92	0.31	20090
3	18	6	1701	459	11531	12589	100	282	309.73	123.18	315	332.49	164.63	7	1	0	51	3856	0	Undefined	-33	-5.27	-0.14	15796
3	19	6	207	460	11981	12589	100	296	303.29	148.11	293	318.59	403.46	1	0	0	51	3856	0	Undefined	3	10.29	-0.04	15468
3	20	6	191	461	12431	12589	100	362	328.94	152.97	311	336.09	311.91	3	0	0	51	3856	0	Undefined	51	17.94	-0.02	16776
3	21	6	174	462	12881	12589	100	315	321.25	137.75	304	332.01	335.48	0	0	0	51	3856	0	Undefined	11	17.25	-0.03	16384
3	1	7	117	463	3881	13089	100	703	714.71	191.15	542	566.32	239.14	31	5	0	51	3856	0	Undefined	161	172.71	0.62	36450
3	2	7	99	464	4331	13089	100	930	908.41	268.2	696	738.83	580.4	15	0	0	51	3856	0	Undefined	234	212.41	0.29	46329
3	3	7	Block	465	4781	13089	100	655	702.41	250.71	703	751.55	634.12	1	1	0	51	3856	0	Undefined	-48	-0.59	-0.08	35823
3	4	7	906	466	5231	13089	100	1069	1067.53	272.15	615	647.46	339.58	68	19	0	51	3856	0	Undefined	454	452.53	1.24	54444
3	5	7	545	467	5681	13089	100	762	783.24	251.44	608	635.55	242.78	33	9	0	51	3856	0	Undefined	154	175.24	0.61	39945
3	6	7	508	468	6131	13089	100	747	725.14	203.23	648	670.47	232.87	19	3	0	51	3856	0	Undefined	99	77.14	0.23	36982
3	7	7	488	469	6581	13089	100	1135	1140.31	279.73	783	815.18	300.46	62	21	0	51	3856	0	Undefined	352	357.31	1.08	58156
3	8	7	Str	470	7031	13089	100	1022	1049.86	258.24	652	722.31	388.98	45	11	0	51	3856	0	Undefined	370	397.86	0.84	53543
3	9	7	405	471	7481	13089	100	494	477.55	187.13	337	371.57	291.02	23	0	0	51	3856	0	Undefined	157	140.55	0.36	24355
3	10	7	386	472	7931	13089	100	509	493.53	177.69	322	342.37	166.37	52	23	0	51	3856	0	Undefined	187	171.53	0.91	25170
3	11	7	369	473	8381	13089	100	487	469.35	187.77	307	329.78	169.9	50	17	0	51	3856	0	Undefined	180	162.35	0.82	23937
3	12	7	335	474	8831	13089	100	278	294.06	120.68	326	345.48	169.32	3	1	0	51	3856	0	Undefined	-48	-31.94	-0.3	14997
3	13	7	161	475	9281	13089	100	311	340.33	138.33	326	344.54	164.01	15	1	0	51	3856	0	Undefined	-15	14.33	-0.03	17357
3	14	7	1236	476	9731	13089	100	304	330.84	166.38	326	343.99	164.31	15	3	0	51	3856	0	Undefined	-22	4.84	-0.08	16873
3	15	7	1219	477	10181	13089	100	289	314.65	137.45	304	327.77	210.54	7	1	0	51	3856	0	Undefined	-15	10.65	-0.06	16047
3	16	7	1203	478	10631	13089	100	373	386.86	194.22	329	349.2	173.11	23	7	0	51	3856	0	Undefined	44	57.86	0.22	19730
3	17	7	1014	479	11081	13089	100	293	302.9	139.34	318	339.89	178.83	9	1	0	51	3856	0	Undefined	-25	-15.1	-0.21	15448
3	18	7	80	480	11531	13089	100	417	385.88	177.6	315	332.01	167.3	33	5	0	51	3856	0	Undefined	102	70.88	0.32	19680
3	19	7	54	481	11981	13089	100	256	267.76	128.9	289	307.77	163.22	5	1	0	51	3856	0	Undefined	-33	-21.24	-0.25	13656
3	20	7	31	482	12431	13089	100	359	359.14	188.11	315	336.72	178.95	19	5	0	51	3856	0	Undefined	44	44.14	0.13	18316
3	21	7	15	483	12881	13089	100	315	300.98	140.5	315	332.24	172.28	9	0	0	51	3856	0	Undefined	0	-14.02	-0.18	15350
3	1	8	8010	484	3881	13589	100	600	633.14	204.22	556	576.88	196.43	29	7	0	51	3856	0	Undefined	44	77.14	0.29	32290
3	2	8	3501	485	4331	13589	100	882	853.25	214.44	677	704.67	240.1	39	5	0	51	3856	0	Undefined	205	176.25	0.62	43516
3	3	8	277	486	4781	13589	100	937	931	250.71	637	671.51	397.74	31	3	0	51	3856	0	Undefined	300	294	0.65	47481
3	4	8	261	487	5231	13589	100	857	851.86	259.26	534	569.43	393.4	45	1	0	51	3856	0	Undefined	323	317.86	0.72	43445
3	5	8	245	488	5681	13589	100	729	752.43	219.74	582	614.44	247.46	41	3	0	51	3856	0	Undefined	147	170.43	0.56	38374
3	6	8	226	489	6131	13589	100	926	946.98	344.05	666	690.54	256.48	50	21	0	51	3856	0	Undefined	260	280.98	1	48296
3	7	8	1607	490	6581	13589	100	1249	1268.18	305.71	780	862.1	503.13	41	7	0	51	3856	0	Undefined	469	488.18	0.81	64677
3	8	8	1413	491	7031	13589	100	1121	1147.69	257.51	908	1066.2	949.33	0	0	0	51	3856	0	Undefined	213	239.69	0.09	58532
3	9	8	1309	492	7481	13589	100	318	346.04	171.17	348	398.68	434.97	1	0	0	51	3856	0	Undefined	-30	-1.96	-0.12	17648
3	10	8	1252	493	7931	13589	100	366	381.45	198.33	311	330.96	171.05	21	5	0	51	3856	0	Undefined	55	70.45	0.3	19454
3	11	8	809	494	8381	13589	100	359	393.1	171.06	300	323	168.53	31	9	0	51	3856	0	Undefined	59	93.1	0.42	20048
3	12	8	134	495	8831	13589	100	406	460.43	200.94	318	338.97	171.88	39	19	0	51	3856	0	Undefined	88	142.43	0.71	23482
3	13	8	2216	496	9281	13589	100	391	361.61	147.95	318	338.65	167.5	21	1	0	51	3856	0	Undefined	73	43.61	0.14	18442
3	14	8	302	497	9731	13589	100	267	303.04	122.38	311	333.26	166.48	13	0	0	51	3856	0	Undefined	-44	-7.96	-0.18	15455
3	15	8	2216	498	10181	13589	100	293	346.22	181.02	304	324.52	168.8	17	7	0	51	3856	0	Undefined	-11	42.22	0.13	17657
3	16	8	2107	499	10631	13589	100	296	320.67	157.4	318	337.76	174.08	13	3	0	51	3856	0	Undefined	-22	2.67	-0.1	16354
3	17	8	2004	500	11081	13589	100	318	344.39	142.41	304	322.18	160.35	17	1	0	51	3856	0	Undefined	14	40.39	0.14	17564
3	18	8	1705	501	11531	13589	100	289	288.61	117.25	307	329.52	167	5	0	0	51	3856	0	Undefined	-18	-18.39	-0.24	14719
3	19	8	211	502	11981	13589	100	300	344.71	186.91	293	315	267.27	9	1	0	51	3856	0	Undefined	7	51.71	0.11	17580
3	20	8	195	503	12431	13589	100	315	370.39	325.12	311	330.64	174.61	17	7	0	51	3856	0	Undefined	4	59.39	0.23	18890
3	21	8	178	504	12881	13589	100	322	327.92	147.06	311	348.6	637.93	0	0	0	51	3856	0	Undefined	11	16.92	-0.03	16724
4	1	1	103	505	13865	10089	100	360.5	359.94	192.15	300	326.8	238.86	13	1	0	52	3862	0	Undefined	60.5	59.94	0.14	18717
4	2	1	84	506	14315	10089	100	344	342.83	142.96	307	326.12	162.99	15	1	0	52	3862	0	Undefined	37	35.83	0.1	17827
4	3	1	910	507	14785	10099	100	939.5	1002.92	270.56	326	378.08	253.82	96	73	0	52	3862	0	Undefined	613.5	676.92	2.46	52152
4	4	1	625	508	15215	10089	100	289	294.54	165.83	304	330.09	200.96	11	1	0	52	3862	0	Undefined	-15	-9.46	-0.18	15316
4	5	1	529	509	15665	10089	100	293	311.08	142.61	315	333.64	170.77	11	1	0	52	3862	0	Undefined	-22	-3.92	-0.13	16176
4	6	1	492	510	16115	10089	100	331.5	332.96	133.38	322	356.7	573.28	0	0	0	52	3862	0	Undefined	9.5	10.96	-0.04	17314
4	7	1	439	511	16565	10089	100	432	430.75	153.08	337	357.43	173.86	25	7	0	52	3862	0	Undefined	95	93.75	0.42	22399
4	8	1	423	512	17015	10089	100	298	342.27	191.73	315	355.7	798.4	0	0	0	52	3862	0	Undefined	-17	27.27	-0.02	17798
4	9	1	390	513	17465	10089	100	408	403.42	125.93	340	361.56	184.45	21	1	0	52	3862	0	Undefined	68	63.42	0.23	20978
4	10	1	373	514	17915	10089	100	439	444.56	172.69	355	377.46	185.48	21	7	0	52	3862	0	Undefined	84	89.56	0.36	23117
4	11	1	339	515	18365	10089	100	369.5	388.62	180.42	348	369.05	184.66	15	5	0	52	3862	0	Undefined	21.5	40.62	0.11	20208
4	12	1	323	516	18815	10089	100	360.5	369.67	147.16	340	359.18	187.25	15	1	0	52	3862	0	Undefined	20.5	29.67	0.06	19223
4	13	1	145	517	19265	10089	100	505	546.4	199.66	362	382.25	183.64	40	21	0	52	3862	0	Undefined	143	184.4	0.89	28413
4	14	1	1223	518	19715	10089	100	375	378.87	127.43	366	385.98	175.62	13	0	0	52	3862	0	Undefined	9	12.87	-0.04	19701
4	15	1	1207	519	20165	10089	100	381	394.81	145.63	359	382.18	172.93	15	1	0	52	3862	0	Undefined	22	35.81	0.07	20530
4	16	1	1018	520	20615	10089	100	340.5	376.04	185.86	348	369.71	164.53	21	9	0	52	3862	0	Undefined	-7.5	28.04	0.04	19554
4	17	1	1002	521	21065	10089	100	388	390.21	146.63	388	407.37	167.39	13	1	0	52	3862	0	Undefined	0	2.21	-0.1	20291
4	18	1	58	522	21515	10089	100	521.5	610.73	588.38	384	422.38	537.36	5	1	0	52	3862	0	Undefined	137.5	226.73	0.35	31758
4	19	1	41	523	21965	10089	100	820	878.35	315.18	388	423.87	530.24	42	5	0	52	3862	0	Undefined	432	490.35	0.86	45674
4	20	1	19	524	22415	10089	100	397	422.38	194.65	359	372.29	154.2	25	9	0	52	3862	0	Undefined	38	63.38	0.32	21964
4	21	1	2	525	22865	10089	100	422.5	447.08	177.4	388	403.37	167.43	25	9	0	52	3862	0	Undefined	34.5	59.08	0.26	23248
4	1	2	9001	526	13865	10589	100	305.5	350.06	199.86	307	344.36	387.5	5	1	0	52	3862	0	Undefined	-1.5	43.06	0.01	18203
4	2	2	2218	527	14315	10589	100	333	365.44	171.25	307	336.68	314.08	5	1	0	52	3862	0	Undefined	26	58.44	0.09	19003
4	3	2	264	528	14765	10589	100	344	382.46	182.72	315	334.19	170.17	28	11	0	52	3862	0	Undefined	29	67.46	0.28	19888
4	4	2	248	529	15215	10589	100	309.5	317.31	146.91	315	334.27	178.77	13	1	0	52	3862	0	Undefined	-5.5	2.31	-0.09	16500
4	5	2	231	530	15665	10589	100	331	361.35	171.16	318	335.91	168.92	25	5	0	52	3862	0	Undefined	13	43.35	0.15	18790
4	6	2	850	531	16115	10589	100	364.5	403.27	184.41	326	382.07	1099.55	0	0	0	52	3862	0	Undefined	38.5	77.27	0.02	20970
4	7	2	1417	532	16565	10589	100	358.5	370.73	170.79	344	364.82	287.68	9	0	0	52	3862	0	Undefined	14.5	26.73	0.02	19278
4	8	2	1401	533	17015	10589	100	322	342.5	163.79	322	342.03	173.58	15	5	0	52	3862	0	Undefined	0	20.5	0	17810
4	9	2	1256	534	17465	10589	100	333	351.56	158.16	344	370.01	460.45	0	0	0	52	3862	0	Undefined	-11	7.56	-0.04	18281
4	10	2	1240	535	17915	10589	100	470	460.21	156.98	348	372.59	458.79	0	0	0	52	3862	0	Undefined	122	112.21	0.19	23931
4	11	2	138	536	18365	10589	100	468.5	481.21	175.12	340	363.51	194.06	40	7	0	52	3862	0	Undefined	128.5	141.21	0.61	25023
4	12	2	121	537	18815	10589	100	338.5	388.02	190.94	322	344.57	291.44	11	3	0	52	3862	0	Undefined	16.5	66.02	0.15	20177
4	13	2	305	538	19265	10589	100	433.5	427.08	193.31	344	364.62	284.44	15	1	0	52	3862	0	Undefined	89.5	83.08	0.22	22208
4	14	2	289	539	19715	10589	100	353	368.5	131.7	333	352.27	167.1	19	0	0	52	3862	0	Undefined	20	35.5	0.1	19162
4	15	2	2204	540	20165	10589	100	327.5	351.65	122.81	340	362.57	173.35	9	0	0	52	3862	0	Undefined	-12.5	11.65	-0.06	18286
4	16	2	2008	541	20615	10589	100	324	322.31	139.55	329	351.44	169.54	11	1	0	52	3862	0	Undefined	-5	-6.69	-0.17	16760
4	17	2	1802	542	21065	10589	100	413.5	431.79	203.1	355	379.88	222.66	13	1	0	52	3862	0	Undefined	58.5	76.79	0.23	22453
4	18	2	1611	543	21515	10589	100	448	478.1	178.44	362	380.05	157.49	30	15	0	52	3862	0	Undefined	86	116.1	0.62	24861
4	19	2	199	544	21965	10589	100	527	527.42	187.05	377	391.12	160.92	46	17	0	52	3862	0	Undefined	150	150.42	0.85	27426
4	20	2	182	545	22415	10589	100	532.5	534.69	168.35	359	370.6	150.53	57	23	0	52	3862	0	Undefined	173.5	175.69	1.09	27804
4	21	2	166	546	22865	10589	100	393.5	405.35	150.2	384	393.48	144.43	23	3	0	52	3862	0	Undefined	9.5	21.35	0.08	21078
4	1	3	107	547	13865	11089	100	370	392.21	168.77	304	328.57	193.8	25	7	0	52	3862	0	Undefined	66	88.21	0.33	20395
4	2	3	88	548	14315	11089	100	391.5	415.88	182.01	322	337.48	166.43	30	11	0	52	3862	0	Undefined	69.5	93.88	0.47	21626
4	3	3	914	549	14765	11089	100	337	373.94	173.95	322	338.61	163.2	23	11	0	52	3862	0	Undefined	15	51.94	0.22	19445
4	4	3	631	550	15215	11089	100	305.5	326.92	171.83	311	331.74	180.41	15	5	0	52	3862	0	Undefined	-5.5	15.92	-0.03	17000
4	5	3	536	551	15665	11089	100	408	378.79	152.77	318	341.75	175.05	19	1	0	52	3862	0	Undefined	90	60.79	0.21	19697
4	6	3	497	552	16115	11089	100	315	359.1	159.77	329	465.02	2000.38	0	0	0	52	3862	0	Undefined	-14	30.1	-0.05	18673
4	7	3	479	553	16565	11089	100	391.5	413.31	195.95	337	360.92	287.39	19	0	0	52	3862	0	Undefined	54.5	76.31	0.18	21492
4	8	3	429	554	17015	11089	100	375	384.08	155.49	320	343.23	173.26	17	5	0	52	3862	0	Undefined	55	64.08	0.24	19972
4	9	3	396	555	17465	11089	100	345.5	379	161.67	340	361.18	173.23	21	3	0	52	3862	0	Undefined	5.5	39	0.1	19708
4	10	3	377	556	17915	11089	100	470.5	506.98	214.89	344	359.76	165.3	46	21	0	52	3862	0	Undefined	126.5	162.98	0.89	26363
4	11	3	360	557	18365	11089	100	485	539.04	268.6	340	361.23	263.61	32	3	0	52	3862	0	Undefined	145	199.04	0.67	28030
4	12	3	327	558	18815	11089	100	292.5	328.31	156.88	315	338.29	265.39	7	0	0	52	3862	0	Undefined	-22.5	13.31	-0.04	17072
4	13	3	151	559	19265	11089	100	433.5	433.17	152.06	333	359.3	513.96	1	0	0	52	3862	0	Undefined	100.5	100.17	0.14	22525
4	14	3	1227	560	19715	11089	100	379	660.44	1888.54	318	348.26	510.94	7	1	0	52	3862	0	Undefined	61	342.44	0.61	34343
4	15	3	1211	561	20165	11089	100	338.5	335.83	123.32	327.5	348.45	208.23	5	1	0	52	3862	0	Undefined	11	8.33	-0.06	17463
4	16	3	1022	562	20615	11089	100	359	362.85	158.63	322	341.32	195.28	15	1	0	52	3862	0	Undefined	37	40.85	0.11	18868
4	17	3	1006	563	21065	11089	100	388	397.71	141.71	344	366.29	161.94	17	5	0	52	3862	0	Undefined	44	53.71	0.19	20681
4	18	3	71	564	21515	11089	100	466.5	465.85	164.13	351	368.34	152.67	36	11	0	52	3862	0	Undefined	115.5	114.85	0.64	24224
4	19	3	46	565	21965	11089	100	366	396.35	155.35	359	377.49	198.83	17	1	0	52	3862	0	Undefined	7	37.35	0.09	20610
4	20	3	23	566	22415	11089	100	360.5	386.4	126.87	355	364.95	142.82	21	5	0	52	3862	0	Undefined	5.5	31.4	0.15	20093
4	21	3	6	567	22865	11089	100	464.5	505.5	170.83	377	392.31	145.58	44	19	0	52	3862	0	Undefined	87.5	128.5	0.78	26286
4	1	4	8002	568	13865	11589	100	388	398.29	196.08	304	328.12	180.91	21	7	0	52	3862	0	Undefined	84	94.29	0.39	20711
4	2	4	2501	569	14315	11589	100	370	371.85	154.76	315	335.16	170.83	25	5	0	52	3862	0	Undefined	55	56.85	0.21	19336
4	3	4	269	570	14765	11589	100	335	363.12	182.16	326	345.57	181.73	21	5	0	52	3862	0	Undefined	9	37.12	0.1	18882
4	4	4	252	571	15215	11589	100	305.5	341.31	177.18	322	335.11	165.44	11	7	0	52	3862	0	Undefined	-16.5	19.31	0.04	17748
4	5	4	235	572	15665	11589	100	348	385.04	158.38	318	362.91	921.86	0	0	0	52	3862	0	Undefined	30	67.04	0.02	20022
4	6	4	216	573	16115	11589	100	408	419.35	192.78	322	367.93	920.37	0	0	0	52	3862	0	Undefined	86	97.35	0.06	21806
4	7	4	1503	574	16565	11589	100	397	403	142.6	326	342.44	169.65	25	5	0	52	3862	0	Undefined	71	77	0.36	20956
4	8	4	1405	575	17015	11589	100	342	356.44	134.65	318	341.86	173.05	23	0	0	52	3862	0	Undefined	24	38.44	0.08	18535
4	9	4	1301	576	17465	11589	100	336.5	369.25	223.43	333	352.68	172.43	13	3	0	52	3862	0	Undefined	3.5	36.25	0.1	19201
4	10	4	1244	577	17915	11589	100	342.5	357.73	137.32	326	347.11	162.57	17	5	0	52	3862	0	Undefined	16.5	31.73	0.07	18602
4	11	4	800	578	18365	11589	100	415	449.12	180.13	326	346.66	161.31	32	15	0	52	3862	0	Undefined	89	123.12	0.64	23354
4	12	4	126	579	18815	11589	100	560	670.27	854.33	311	335.93	330.05	30	3	0	52	3862	0	Undefined	249	359.27	1.01	34854
4	13	4	309	580	19265	11589	100	349.5	371.31	187.75	318	338.5	160.99	25	7	0	52	3862	0	Undefined	31.5	53.31	0.2	19308
4	14	4	293	581	19715	11589	100	346	355.58	143.44	311	330.65	176.18	19	0	0	52	3862	0	Undefined	35	44.58	0.14	18490
4	15	4	2208	582	20165	11589	100	351	363.33	189.37	318	338.52	163.56	13	1	0	52	3862	0	Undefined	33	45.33	0.15	18893
4	16	4	2012	583	20615	11589	100	329	368.46	200.29	304	321.28	164.25	21	9	0	52	3862	0	Undefined	25	64.46	0.29	19160
4	17	4	1806	584	21065	11589	100	347.5	359.19	119.26	333	351.89	160.1	15	1	0	52	3862	0	Undefined	14.5	26.19	0.05	18678
4	18	4	1615	585	21515	11589	100	410	427.4	175.75	337	356.48	155.75	36	13	0	52	3862	0	Undefined	73	90.4	0.46	22225
4	19	4	203	586	21965	11589	100	490	510.15	179.33	348	376.39	449.14	5	0	0	52	3862	0	Undefined	142	162.15	0.3	26528
4	20	4	187	587	22415	11589	100	375.5	380.04	128.41	348	374.29	439.09	0	0	0	52	3862	0	Undefined	27.5	32.04	0.01	19762
4	21	4	170	588	22865	11589	100	442.5	433.13	143.18	381	395.2	157.85	23	5	0	52	3862	0	Undefined	61.5	52.13	0.24	22523
4	1	5	113	589	13865	12089	100	335	356.21	166.88	300	318.84	164.47	26	3	0	52	3862	0	Undefined	35	56.21	0.23	18523
4	2	5	94	590	14315	12089	100	313	337.27	161.32	311	329.22	162.95	23	3	0	52	3862	0	Undefined	2	26.27	0.05	17538
4	3	5	918	591	14765	12089	100	336.5	377.88	190.04	326	341.02	162.8	25	9	0	52	3862	0	Undefined	10.5	51.88	0.23	19650
4	4	5	902	592	15215	12089	100	333	369.12	182.31	318	339.72	185.75	21	3	0	52	3862	0	Undefined	15	51.12	0.16	19194
4	5	5	540	593	15665	12089	100	300	330.94	158.27	315	338.69	188	13	5	0	52	3862	0	Undefined	-15	15.94	-0.04	17209
4	6	5	502	594	16115	12089	100	391.5	423.42	187.32	329	348.34	170.94	34	7	0	52	3862	0	Undefined	62.5	94.42	0.44	22018
4	7	5	483	595	16565	12089	100	393	406.44	163.67	318	339.69	166.87	30	7	0	52	3862	0	Undefined	75	88.44	0.4	21135
4	8	5	434	596	17015	12089	100	335	357.4	154.82	318	343.06	171.4	15	3	0	52	3862	0	Undefined	17	39.4	0.08	18585
4	9	5	401	597	17465	12089	100	389.5	384.13	139.91	329	350.72	172.07	26	0	0	52	3862	0	Undefined	60.5	55.13	0.19	19975
4	10	5	381	598	17915	12089	100	400.5	406.23	167.1	322	344.27	167.35	25	11	0	52	3862	0	Undefined	78.5	84.23	0.37	21124
4	11	5	364	599	18365	12089	100	406	417.46	151.81	315	332.66	163.36	30	9	0	52	3862	0	Undefined	91	102.46	0.52	21708
4	12	5	331	600	18815	12089	100	320	317.79	121.2	296	312.03	155.37	13	0	0	52	3862	0	Undefined	24	21.79	0.04	16525
4	13	5	156	601	19265	12089	100	375	401.5	176.35	315	331.33	213.21	21	5	0	52	3862	0	Undefined	60	86.5	0.33	20878
4	14	5	1232	602	19715	12089	100	333	329.44	148.76	300	321.25	235.27	9	0	0	52	3862	0	Undefined	33	29.44	0.03	17131
4	15	5	1215	603	20165	12089	100	283.5	294.96	128.69	304	322.03	159.56	11	0	0	52	3862	0	Undefined	-20.5	-9.04	-0.17	15338
4	16	5	1026	604	20615	12089	100	309	362.77	345.64	296	315.27	167.76	19	3	0	52	3862	0	Undefined	13	66.77	0.28	18864
4	17	5	1010	605	21065	12089	100	314.5	345.12	151.63	322	344.17	167.41	11	1	0	52	3862	0	Undefined	-7.5	23.12	0.01	17946
4	18	5	75	606	21515	12089	100	351.5	379.6	192.7	326	346.14	164.61	17	9	0	52	3862	0	Undefined	25.5	53.6	0.2	19739
4	19	5	50	607	21965	12089	100	399	409.27	156.21	340	356.28	151.58	28	7	0	52	3862	0	Undefined	59	69.27	0.35	21282
4	20	5	27	608	22415	12089	100	424.5	408	133.68	348	362.91	158.4	23	1	0	52	3862	0	Undefined	76.5	60	0.28	21216
4	21	5	11	609	22865	12089	100	446	444.88	148.56	384	400.65	186.49	17	1	0	52	3862	0	Undefined	62	60.88	0.24	23134
4	1	6	8006	610	13865	12589	100	353.5	386.71	205.36	296	314.29	171.38	23	11	0	52	3862	0	Undefined	57.5	90.71	0.42	20109
4	2	6	3002	611	14315	12589	100	318	355.12	167.86	307	327.07	165.08	13	5	0	52	3862	0	Undefined	11	48.12	0.17	18466
4	3	6	273	612	14765	12589	100	801.5	809.29	474.01	326	348.7	227.15	61	51	0	52	3862	0	Undefined	475.5	483.29	2.03	42083
4	4	6	256	613	15215	12589	100	373	373.4	159.16	326	347.84	242.87	13	0	0	52	3862	0	Undefined	47	47.4	0.11	19417
4	5	6	240	614	15665	12589	100	362.5	369.19	156.2	315	337.23	191.77	15	3	0	52	3862	0	Undefined	47.5	54.19	0.17	19198
4	6	6	221	615	16115	12589	100	398.5	428.08	227.8	329	348.41	173.52	25	7	0	52	3862	0	Undefined	69.5	99.08	0.46	22260
4	7	6	1603	616	16565	12589	100	357	386.9	218.46	311	333.75	176.11	26	5	0	52	3862	0	Undefined	46	75.9	0.3	20119
4	8	6	1409	617	17015	12589	100	366	388.04	144.7	311	334.81	196.81	17	1	0	52	3862	0	Undefined	55	77.04	0.27	20178
4	9	6	1305	618	17465	12589	100	349.5	364.35	146.52	318	338.89	186.47	15	3	0	52	3862	0	Undefined	31.5	46.35	0.14	18946
4	10	6	1248	619	17915	12589	100	314.5	337.44	174.25	315	333.08	162.32	19	3	0	52	3862	0	Undefined	-0.5	22.44	0.03	17547
4	11	6	805	620	18365	12589	100	353.5	442.29	211.69	300	321.35	169.01	32	19	0	52	3862	0	Undefined	53.5	142.29	0.72	22999
4	12	6	130	621	18815	12589	100	371.5	384.21	168.59	285	302.82	153.28	34	7	0	52	3862	0	Undefined	86.5	99.21	0.53	19979
4	13	6	318	622	19265	12589	100	333	369.6	171.95	296	312.39	147.16	32	11	0	52	3862	0	Undefined	37	73.6	0.39	19219
4	14	6	297	623	19715	12589	100	281.5	275.88	123.84	289	307.26	159.86	7	0	0	52	3862	0	Undefined	-7.5	-13.12	-0.2	14346
4	15	6	2212	624	20165	12589	100	307.5	321.17	143.76	296	313.29	172.09	15	3	0	52	3862	0	Undefined	11.5	25.17	0.05	16701
4	16	6	2103	625	20615	12589	100	331	367.5	201.31	296	317.56	181.63	19	3	0	52	3862	0	Undefined	35	71.5	0.27	19110
4	17	6	1810	626	21065	12589	100	329.5	326.65	104.53	322	343.31	172.26	7	0	0	52	3862	0	Undefined	7.5	4.65	-0.1	16986
4	18	6	1701	627	21515	12589	100	327.5	361.46	165.61	318	335.17	147.57	23	7	0	52	3862	0	Undefined	9.5	43.46	0.18	18796
4	19	6	207	628	21965	12589	100	353	394.08	163.43	340	353.23	148.49	23	11	0	52	3862	0	Undefined	13	54.08	0.28	20492
4	20	6	191	629	22415	12589	100	320	344.38	123.69	340	355.02	139.99	17	0	0	52	3862	0	Undefined	-20	4.38	-0.08	17908
4	21	6	174	630	22865	12589	100	400.5	431.63	137.64	370	384.68	145.1	32	5	0	52	3862	0	Undefined	30.5	61.63	0.32	22445
4	1	7	117	631	13865	13089	100	327.5	334.27	160.42	296	325.19	269.12	7	1	0	52	3862	0	Undefined	31.5	38.27	0.03	17382
4	2	7	99	632	14315	13089	100	346	372.94	173.68	307	329.7	170.84	26	9	0	52	3862	0	Undefined	39	65.94	0.25	19393
4	3	7	Block	633	14765	13089	100	335	342.06	160.86	329	350.04	171.32	13	1	0	52	3862	0	Undefined	6	13.06	-0.05	17787
4	4	7	906	634	15215	13089	100	558.5	563.52	207.21	337	357.9	179.92	57	21	0	52	3862	0	Undefined	221.5	226.52	1.14	29303
4	5	7	545	635	15665	13089	100	395	420.37	203.04	315	333.22	161.32	34	15	0	52	3862	0	Undefined	80	105.37	0.54	21859
4	6	7	508	636	16115	13089	100	370	379.12	153.19	326	343.25	182.61	19	1	0	52	3862	0	Undefined	44	53.12	0.2	19714
4	7	7	488	637	16565	13089	100	349.5	368.75	154.55	307	327.78	180.08	15	5	0	52	3862	0	Undefined	42.5	61.75	0.23	19175
4	8	7	Str	638	17015	13089	100	298	323.35	156.17	307	329.56	170.9	15	5	0	52	3862	0	Undefined	-9	16.35	-0.04	16814
4	9	7	405	639	17465	13089	100	406	415.9	158.52	320	338.07	162.2	34	5	0	52	3862	0	Undefined	86	95.9	0.48	21627
4	10	7	386	640	17915	13089	100	417	440.58	257.36	304	323.62	170.24	42	15	0	52	3862	0	Undefined	113	136.58	0.69	22910
4	11	7	369	641	18365	13089	100	474	463.17	188.54	287	306.47	164.21	55	11	0	52	3862	0	Undefined	187	176.17	0.95	24085
4	12	7	335	642	18815	13089	100	347.5	334.44	137.57	274	296.98	165.34	25	0	0	52	3862	0	Undefined	73.5	60.44	0.23	17391
4	13	7	161	643	19265	13089	100	338.5	366.54	149.08	293	317.52	243.8	17	0	0	52	3862	0	Undefined	45.5	73.54	0.2	19060
4	14	7	1236	644	19715	13089	100	256	276.85	134.95	289	309.8	238.48	7	0	0	52	3862	0	Undefined	-33	-12.15	-0.14	14396
4	15	7	1219	645	20165	13089	100	322	341.87	123.36	289	318.46	549.44	0	0	0	52	3862	0	Undefined	33	52.87	0.04	17777
4	16	7	1203	646	20615	13089	100	294.5	295.52	119.4	300	317.61	151.81	11	1	0	52	3862	0	Undefined	-5.5	-4.48	-0.15	15367
4	17	7	1014	647	21065	13089	100	291	351.42	276.71	311	335.71	285.8	9	3	0	52	3862	0	Undefined	-20	40.42	0.05	18274
4	18	7	80	648	21515	13089	100	402.5	388.69	125.41	311	334.42	283.52	5	0	0	52	3862	0	Undefined	91.5	77.69	0.19	20212
4	19	7	54	649	21965	13089	100	366	384.19	173.62	326	346.84	172.77	21	7	0	52	3862	0	Undefined	40	58.19	0.22	19978
4	20	7	31	650	22415	13089	100	362.5	378.5	135.04	333	348.03	162.57	17	3	0	52	3862	0	Undefined	29.5	45.5	0.19	19682
4	21	7	15	651	22865	13089	100	395	396.1	145.31	360.5	388.31	644.96	0	0	0	52	3862	0	Undefined	34.5	35.6	0.01	20597
4	1	8	8010	652	13865	13589	100	279.5	343.23	230.99	289	314.67	231.53	19	5	0	52	3862	0	Undefined	-9.5	54.23	0.12	17848
4	2	8	3501	653	14315	13589	100	261.5	305.98	146.39	296	319.64	230.98	5	1	0	52	3862	0	Undefined	-34.5	9.98	-0.06	15911
4	3	8	277	654	14765	13589	100	331	358.65	182.39	304	324.55	175.1	25	9	0	52	3862	0	Undefined	27	54.65	0.19	18650
4	4	8	261	655	15215	13589	100	382.5	418	236.46	304	326.32	181.44	30	15	0	52	3862	0	Undefined	78.5	114	0.51	21736
4	5	8	245	656	15665	13589	100	314.5	349.35	152.83	304	326.74	174.91	23	1	0	52	3862	0	Undefined	10.5	45.35	0.13	18166
4	6	8	226	657	16115	13589	100	380.5	377.56	146.61	311	331.62	173.28	17	9	0	52	3862	0	Undefined	69.5	66.56	0.27	19633
4	7	8	1607	658	16565	13589	100	307.5	339.85	181.29	296	315.86	196.46	13	1	0	52	3862	0	Undefined	11.5	43.85	0.12	17672
4	8	8	1413	659	17015	13589	100	342	354.21	136.76	300	319.76	215.68	15	0	0	52	3862	0	Undefined	42	54.21	0.16	18419
4	9	8	1309	660	17465	13589	100	315	322.19	144.86	307	332.72	220.7	7	1	0	52	3862	0	Undefined	8	15.19	-0.05	16754
4	10	8	1252	661	17915	13589	100	327.5	336.67	170.6	289	310.21	178.55	11	1	0	52	3862	0	Undefined	38.5	47.67	0.15	17507
4	11	8	809	662	18365	13589	100	347.5	380.12	181.05	278	303.05	220.09	21	1	0	52	3862	0	Undefined	69.5	102.12	0.35	19766
4	12	8	134	663	18815	13589	100	390	405.92	192.41	278	296.7	158.59	44	11	0	52	3862	0	Undefined	112	127.92	0.69	21108
4	13	8	2216	664	19265	13589	100	413.5	419.27	189.22	289	309.14	164.7	38	17	0	52	3862	0	Undefined	124.5	130.27	0.67	21802
4	14	8	302	665	19715	13589	100	257.5	281.65	135	282	301.44	152.62	9	1	0	52	3862	0	Undefined	-24.5	-0.35	-0.13	14646
4	15	8	2216	666	20165	13589	100	370	391.52	174.75	283.5	305.6	197.62	21	7	0	52	3862	0	Undefined	86.5	108.02	0.43	20359
4	16	8	2107	667	20615	13589	100	313	330.83	129.57	296	315.71	157.21	23	1	0	52	3862	0	Undefined	17	34.83	0.1	17203
4	17	8	2004	668	21065	13589	100	298	305.06	128.33	311	353.07	922.51	0	0	0	52	3862	0	Undefined	-13	-5.94	-0.05	15863
4	18	8	1705	669	21515	13589	100	272.5	289.56	122.35	311	327.7	157.75	11	0	0	52	3862	0	Undefined	-38.5	-21.44	-0.24	15057
4	19	8	211	670	21965	13589	100	351	386.12	153.16	326	343.91	155.22	25	7	0	52	3862	0	Undefined	25	60.12	0.27	20078
4	20	8	195	671	22415	13589	100	397	409.5	126.24	329	347.01	158.26	23	5	0	52	3862	0	Undefined	68	80.5	0.39	21294
4	21	8	178	672	22865	13589	100	422.5	419.81	161.21	351	380.41	644.79	0	0	0	52	3862	0	Undefined	71.5	68.81	0.06	21830
5	1	1	104	673	3881	14544	100	809	850.74	219.44	538	559.75	201.69	70	27	0	47	3866	0	Undefined	271	312.74	1.44	39985
5	2	1	85	674	4331	14544	100	941	942.89	205.28	575	605.11	370.55	48	2	0	47	3866	0	Undefined	366	367.89	0.91	44316
5	3	1	911	675	4781	14534	100	4692	4683.98	791.65	531	607.74	473.34	100	100	0	47	3866	0	Undefined	4161	4152.98	8.61	220147
5	4	1	627	676	5231	14544	100	399	394.3	142.7	457	478.05	218.56	4	0	0	47	3866	0	Undefined	-58	-62.7	-0.38	18532
5	5	1	530	677	5681	14544	100	600	563.38	206.15	527	551.49	223.77	19	2	0	47	3866	0	Undefined	73	36.38	0.05	26479
5	6	1	493	678	6131	14544	100	809	814.21	201.55	674	698.97	238.88	31	6	0	47	3866	0	Undefined	135	140.21	0.48	38268
5	7	1	440	679	6581	14544	100	2157	2195.57	470.82	970	1003.7	325.05	95	85	0	47	3866	0	Undefined	1187	1225.57	3.67	103192
5	8	1	425	680	7031	14544	100	1414	1499.79	356.33	1066	1092.75	423.77	44	12	0	47	3866	0	Undefined	348	433.79	0.96	70490
5	9	1	392	681	7481	14544	100	315	326.6	130.64	337	417.43	294.07	2	0	0	47	3866	0	Undefined	-22	-10.4	-0.31	15350
5	10	1	374	682	7931	14544	100	326	388.4	232.73	256	279.79	203.04	29	14	0	47	3866	0	Undefined	70	132.4	0.53	18255
5	11	1	340	683	8381	14544	100	260	265.57	127.52	238	260.48	158.33	12	4	0	47	3866	0	Undefined	22	27.57	0.03	12482
5	12	1	324	684	8831	14544	100	252	287.36	145.92	245	267.12	158.01	17	4	0	47	3866	0	Undefined	7	42.36	0.13	13506
5	13	1	146	685	9281	14544	100	271	312.87	158.69	256	273.39	149.45	27	4	0	47	3866	0	Undefined	15	56.87	0.26	14705
5	14	1	1224	686	9731	14544	100	212	242.89	199.15	252	271.89	148.26	12	4	0	47	3866	0	Undefined	-40	-9.11	-0.2	11416
5	15	1	1208	687	10181	14544	100	238	225.85	104.02	234	260.01	328.01	0	0	0	47	3866	0	Undefined	4	-8.15	-0.1	10615
5	16	1	1019	688	10631	14544	100	293	331.74	207.87	245	272.48	264.13	19	6	0	47	3866	0	Undefined	48	86.74	0.22	15592
5	17	1	1003	689	11081	14544	100	260	292.55	151.18	260	277.28	169.15	19	2	0	47	3866	0	Undefined	0	32.55	0.09	13750
5	18	1	59	690	11531	14544	100	252	627.6	1640.23	267	286.08	159.26	17	6	0	47	3866	0	Undefined	-15	360.6	2.14	29497
5	19	1	43	691	11981	14544	100	260	278.98	162.83	256	277.84	157.3	19	8	0	47	3866	0	Undefined	4	22.98	0.01	13112
5	20	1	20	692	12431	14544	100	589	606.66	188.61	293	325.01	474.4	21	0	0	47	3866	0	Undefined	296	313.66	0.59	28513
5	21	1	3	693	12881	14544	100	311	356.06	185.13	289	321.52	473.36	0	0	0	47	3866	0	Undefined	22	67.06	0.07	16735
5	1	2	9002	694	3881	15044	100	560	564.96	163.37	520	547.41	238.54	12	0	0	47	3866	0	Undefined	40	44.96	0.07	26553
5	2	2	2219	695	4331	15044	100	509	542.53	151.15	534	562.01	377.1	0	0	0	47	3866	0	Undefined	-25	8.53	-0.05	25499
5	3	2	266	696	4781	15044	100	729	750.7	241.86	476	497.73	186.17	59	34	0	47	3866	0	Undefined	253	274.7	1.36	35283
5	4	2	249	697	5231	15044	100	468	472.04	166.64	432	450.53	189.85	14	2	0	47	3866	0	Undefined	36	40.04	0.11	22186
5	5	2	232	698	5681	15044	100	897	904.02	214.14	487	508.63	198.19	85	53	0	47	3866	0	Undefined	410	417.02	2	42489
5	6	2	851	699	6131	15044	100	1161	1142.06	329.65	655	681.93	268.7	76	40	0	47	3866	0	Undefined	506	487.06	1.71	53677
5	7	2	1418	700	6581	15044	100	838	888.13	256.34	923	957.33	333.56	8	2	0	47	3866	0	Undefined	-85	-34.87	-0.21	41742
5	8	2	1402	701	7031	15044	100	1069	1065.11	220.64	1126	1150.4	421.06	2	0	0	47	3866	0	Undefined	-57	-60.89	-0.2	50060
5	9	2	1257	702	7481	15044	100	256	292.64	147.09	348	451.01	334.04	2	0	0	47	3866	0	Undefined	-92	-55.36	-0.47	13754
5	10	2	1241	703	7931	15044	100	263	275.53	147.48	234	253.76	170.68	17	4	0	47	3866	0	Undefined	29	41.53	0.13	12950
5	11	2	139	704	8381	15044	100	300	311.04	141.75	208	226.79	146.86	38	6	0	47	3866	0	Undefined	92	103.04	0.57	14619
5	12	2	122	705	8831	15044	100	271	270.94	148.2	219	238.98	146.56	19	2	0	47	3866	0	Undefined	52	51.94	0.22	12734
5	13	2	306	706	9281	15044	100	216	215.79	114.78	230	249.04	151.93	6	2	0	47	3866	0	Undefined	-14	-14.21	-0.22	10142
5	14	2	290	707	9731	15044	100	190	235.81	154.82	230	249.36	154.12	19	4	0	47	3866	0	Undefined	-40	5.81	-0.09	11083
5	15	2	2205	708	10181	15044	100	212	226.89	119.12	212	232.26	153.47	14	0	0	47	3866	0	Undefined	0	14.89	-0.03	10664
5	16	2	2009	709	10631	15044	100	300	284.34	153.96	230	251.7	222.05	10	2	0	47	3866	0	Undefined	70	54.34	0.15	13364
5	17	2	1803	710	11081	15044	100	293	282.87	121.45	241	259.64	181.8	14	2	0	47	3866	0	Undefined	52	41.87	0.13	13295
5	18	2	1612	711	11531	15044	100	307	357.96	196.95	249	264.5	149.32	34	12	0	47	3866	0	Undefined	58	108.96	0.63	16824
5	19	2	200	712	11981	15044	100	260	288.94	139.3	238	259.23	151.68	19	8	0	47	3866	0	Undefined	22	50.94	0.2	13580
5	20	2	183	713	12431	15044	100	333	346.74	185.19	271	291.58	164.35	23	4	0	47	3866	0	Undefined	62	75.74	0.34	16297
5	21	2	167	714	12881	15044	100	249	286.04	144.95	272.5	291.47	154.79	19	2	0	47	3866	0	Undefined	-23.5	13.54	-0.04	13444
5	1	3	110	715	3881	15544	100	743	718.06	209.92	494	513.79	195.13	57	19	0	47	3866	0	Undefined	249	224.06	1.05	33749
5	2	3	89	716	4331	15544	100	824	804.64	157.54	501	524.44	203.08	74	27	0	47	3866	0	Undefined	323	303.64	1.38	37818
5	3	3	915	717	4781	15544	100	663	654.17	196.02	450	471.68	177.99	61	23	0	47	3866	0	Undefined	213	204.17	1.03	30746
5	4	3	632	718	5231	15544	100	443	458.57	157.87	406	423.37	169.55	12	6	0	47	3866	0	Undefined	37	52.57	0.21	21553
5	5	3	537	719	5681	15544	100	545	546.38	176.17	479	503.73	211.42	21	4	0	47	3866	0	Undefined	66	67.38	0.2	25680
5	6	3	498	720	6131	15544	100	853	916.85	307.14	611	645.96	267.8	46	19	0	47	3866	0	Undefined	242	305.85	1.01	43092
5	7	3	480	721	6581	15544	100	2183	2226.91	547.16	886	918.36	323.73	97	91	0	47	3866	0	Undefined	1297	1340.91	4.04	104665
5	8	3	431	722	7031	15544	100	996	1006.26	267.89	1168	1206.21	422.25	2	0	0	47	3866	0	Undefined	-172	-161.74	-0.47	47294
5	9	3	397	723	7481	15544	100	348	431.17	223.37	381	488.14	672.95	2	0	0	47	3866	0	Undefined	-33	50.17	-0.08	20265
5	10	3	378	724	7931	15544	100	333	330.34	146.95	227	265.48	724.25	0	0	0	47	3866	0	Undefined	106	103.34	0.09	15526
5	11	3	361	725	8381	15544	100	252	282.4	122.43	197	229.68	465.08	0	0	0	47	3866	0	Undefined	55	85.4	0.11	13273
5	12	3	328	726	8831	15544	100	216	219.55	120.48	201	222.72	139.9	12	4	0	47	3866	0	Undefined	15	18.55	-0.02	10319
5	13	3	152	727	9281	15544	100	219	245.91	118.33	219	237.88	165.61	10	2	0	47	3866	0	Undefined	0	26.91	0.05	11558
5	14	3	1228	728	9731	15544	100	216	243.23	146.22	212	235.6	147.54	21	6	0	47	3866	0	Undefined	4	31.23	0.05	11432
5	15	3	1212	729	10181	15544	100	219	240.57	152.53	201	219.29	145.21	25	4	0	47	3866	0	Undefined	18	39.57	0.15	11307
5	16	3	1023	730	10631	15544	100	234	230.94	112.63	216	234.12	164.58	10	0	0	47	3866	0	Undefined	18	14.94	-0.02	10854
5	17	3	1007	731	11081	15544	100	249	239.23	131.16	227	246.18	164.69	10	4	0	47	3866	0	Undefined	22	12.23	-0.04	11244
5	18	3	72	732	11531	15544	100	274	292.51	130.24	234	251.54	165.77	21	2	0	47	3866	0	Undefined	40	58.51	0.25	13748
5	19	3	47	733	11981	15544	100	241	276.28	164.14	230	248.81	148.41	27	6	0	47	3866	0	Undefined	11	46.28	0.19	12985
5	20	3	24	734	12431	15544	100	278	300.28	144.94	263	285.75	324.88	2	0	0	47	3866	0	Undefined	15	37.28	0.04	14113
5	21	3	7	735	12881	15544	100	267	313.09	147.79	267	292.72	325.43	4	0	0	47	3866	0	Undefined	0	46.09	0.06	14715
5	1	4	8003	736	3881	16044	100	534	558.77	188.86	472	499.84	195.81	23	8	0	47	3866	0	Undefined	62	86.77	0.3	26262
5	2	4	2502	737	4331	16044	100	952	939.43	317.04	476	504.06	204.11	78	51	0	47	3866	0	Undefined	476	463.43	2.13	44153
5	3	4	270	738	4781	16044	100	531	544.11	235.85	435	456.53	183.93	29	10	0	47	3866	0	Undefined	96	109.11	0.48	25573
5	4	4	253	739	5231	16044	100	582	606.36	174.97	402	420.21	168.8	51	23	0	47	3866	0	Undefined	180	204.36	1.1	28499
5	5	4	236	740	5681	16044	100	853	909.7	251.27	498	520.19	211.84	80	42	0	47	3866	0	Undefined	355	411.7	1.84	42756
5	6	4	217	741	6131	16044	100	1168	1155.81	260.5	633	658.59	239.98	89	55	0	47	3866	0	Undefined	535	522.81	2.07	54323
5	7	4	1504	742	6581	16044	100	996	1053.87	307.57	871	913.12	315.43	25	10	0	47	3866	0	Undefined	125	182.87	0.45	49532
5	8	4	1406	743	7031	16044	100	1454	1508.72	395.33	1132	1184.75	566.97	25	4	0	47	3866	0	Undefined	322	376.72	0.57	70910
5	9	4	1302	744	7481	16044	100	278	281.79	112.68	406	499.85	459.37	0	0	0	47	3866	0	Undefined	-128	-124.21	-0.47	13244
5	10	4	1245	745	7931	16044	100	241	259.45	142.1	223	243.46	156.36	14	6	0	47	3866	0	Undefined	18	36.45	0.1	12194
5	11	4	801	746	8381	16044	100	278	281.28	124.1	201	223.47	274.32	8	0	0	47	3866	0	Undefined	77	80.28	0.21	13220
5	12	4	127	747	8831	16044	100	307	331.85	155.95	201	219.98	186.67	36	8	0	47	3866	0	Undefined	106	130.85	0.6	15597
5	13	4	310	748	9281	16044	100	230	234.43	123.35	208	230.71	189.36	6	2	0	47	3866	0	Undefined	22	26.43	0.02	11018
5	14	4	294	749	9731	16044	100	205	216.77	146.09	205	238.38	507.06	0	0	0	47	3866	0	Undefined	0	11.77	-0.04	10188
5	15	4	2209	750	10181	16044	100	223	232.68	137.92	197	219.16	149.28	12	4	0	47	3866	0	Undefined	26	35.68	0.09	10936
5	16	4	2013	751	10631	16044	100	201	232.02	150.39	219	237.67	143.54	14	6	0	47	3866	0	Undefined	-18	13.02	-0.04	10905
5	17	4	1807	752	11081	16044	100	219	231.57	130.93	227	248.96	156.5	12	2	0	47	3866	0	Undefined	-8	4.57	-0.11	10884
5	18	4	1616	753	11531	16044	100	219	236.36	126.58	230	253.98	162.31	14	0	0	47	3866	0	Undefined	-11	6.36	-0.11	11109
5	19	4	204	754	11981	16044	100	260	267.89	166.42	230	248.59	160.05	12	8	0	47	3866	0	Undefined	30	37.89	0.12	12591
5	20	4	188	755	12431	16044	100	212	239.26	131.43	260	277.67	171.23	10	0	0	47	3866	0	Undefined	-48	-20.74	-0.22	11245
5	21	4	171	756	12881	16044	100	278	342.53	242.03	263	295.45	578.44	2	2	0	47	3866	0	Undefined	15	79.53	0.08	16099
5	1	5	114	757	3881	16544	100	582	598.49	181.18	468	491.73	281.81	21	0	0	47	3866	0	Undefined	114	130.49	0.38	28129
5	2	5	96	758	4331	16544	100	652	674.74	219.31	468	491.15	246.36	40	14	0	47	3866	0	Undefined	184	206.74	0.75	31713
5	3	5	919	759	4781	16544	100	505	576.66	242.14	424	441.72	184.81	36	19	0	47	3866	0	Undefined	81	152.66	0.73	27103
5	4	5	903	760	5231	16544	100	644	665.32	212.52	410	431.84	215.9	53	14	0	47	3866	0	Undefined	234	255.32	1.08	31270
5	5	5	541	761	5681	16544	100	622	645.55	185.32	498	531.03	317.64	19	0	0	47	3866	0	Undefined	124	147.55	0.36	30341
5	6	5	503	762	6131	16544	100	963	946	227.73	648	675.83	272.52	51	10	0	47	3866	0	Undefined	315	298	0.99	44462
5	7	5	484	763	6581	16544	100	1025	1014.94	281.53	780	819.24	328.1	31	10	0	47	3866	0	Undefined	245	234.94	0.6	47702
5	8	5	435	764	7031	16544	100	853	910.89	355.28	1069	1124.1	498.56	2	2	0	47	3866	0	Undefined	-216	-158.11	-0.43	42812
5	9	5	402	765	7481	16544	100	762	752.09	361.95	450	526.69	404.06	38	8	0	47	3866	0	Undefined	312	302.09	0.56	35348
5	10	5	382	766	7931	16544	100	274	291.55	113.36	219	238.39	141.74	25	4	0	47	3866	0	Undefined	55	72.55	0.38	13703
5	11	5	365	767	8381	16544	100	307	312.09	148.3	194	215.55	144.85	42	12	0	47	3866	0	Undefined	113	118.09	0.67	14668
5	12	5	332	768	8831	16544	100	223	234.53	126.41	205	218.84	136.21	19	4	0	47	3866	0	Undefined	18	29.53	0.12	11023
5	13	5	158	769	9281	16544	100	183	191.77	99.35	205	221.66	137.15	8	0	0	47	3866	0	Undefined	-22	-13.23	-0.22	9013
5	14	5	1233	770	9731	16544	100	227	288	246.89	208	229.59	183.83	23	6	0	47	3866	0	Undefined	19	80	0.32	13536
5	15	5	1216	771	10181	16544	100	194	197.13	128.11	201	220.95	153.53	8	4	0	47	3866	0	Undefined	-7	-3.87	-0.16	9265
5	16	5	1027	772	10631	16544	100	179	194.85	163.99	219	238.18	144.2	10	6	0	47	3866	0	Undefined	-40	-24.15	-0.3	9158
5	17	5	1011	773	11081	16544	100	139	183.11	112.79	223	245.9	171.62	4	0	0	47	3866	0	Undefined	-84	-39.89	-0.37	8606
5	18	5	76	774	11531	16544	100	271	280.15	154.74	223	247.81	158.94	14	4	0	47	3866	0	Undefined	48	57.15	0.2	13167
5	19	5	51	775	11981	16544	100	245	249.91	123.9	223	244.32	182.27	12	2	0	47	3866	0	Undefined	22	26.91	0.03	11746
5	20	5	28	776	12431	16544	100	344	341.72	134.09	249	269.25	159.47	29	6	0	47	3866	0	Undefined	95	92.72	0.45	16061
5	21	5	12	777	12881	16544	100	293	300.62	138.6	252	280.46	577.16	0	0	0	47	3866	0	Undefined	41	48.62	0.03	14129
5	1	6	8007	778	3881	17044	100	410	447.6	176.47	461	482.63	281.39	8	0	0	47	3866	0	Undefined	-51	-13.4	-0.12	21037
5	2	6	3301	779	4331	17044	100	494	496.87	154.57	461	478.01	175.02	17	4	0	47	3866	0	Undefined	33	35.87	0.11	23353
5	3	6	274	780	4781	17044	100	509	569.83	261.29	406	427.42	189.27	40	17	0	47	3866	0	Undefined	103	163.83	0.75	26782
5	4	6	258	781	5231	17044	100	553	588.19	190.36	391	417.47	235.61	31	12	0	47	3866	0	Undefined	162	197.19	0.72	27645
5	5	6	241	782	5681	17044	100	860	890.57	264.43	540	569.31	240.76	63	27	0	47	3866	0	Undefined	320	350.57	1.33	41857
5	6	6	222	783	6131	17044	100	1014	1046.64	251.77	637	657.16	236.13	74	34	0	47	3866	0	Undefined	377	409.64	1.65	49192
5	7	6	1604	784	6581	17044	100	648	646.19	207.52	765	831	370.17	0	0	0	47	3866	0	Undefined	-117	-118.81	-0.5	30371
5	8	6	1410	785	7031	17044	100	1238	1341.17	412.46	1117	1167	398.1	31	8	0	47	3866	0	Undefined	121	224.17	0.44	63035
5	9	6	1306	786	7481	17044	100	542	597.55	223.39	509	558.35	377.16	10	0	0	47	3866	0	Undefined	33	88.55	0.1	28085
5	10	6	1249	787	7931	17044	100	238	244.57	134.33	216	237.18	210.75	10	2	0	47	3866	0	Undefined	22	28.57	0.04	11495
5	11	6	806	788	8381	17044	100	234	232.51	88.86	197	220.11	185.3	4	0	0	47	3866	0	Undefined	37	35.51	0.07	10928
5	12	6	131	789	8831	17044	100	333	354.53	124.44	208	222.49	136.33	46	17	0	47	3866	0	Undefined	125	146.53	0.97	16663
5	13	6	319	790	9281	17044	100	183	185.64	114.1	201	221.99	189.64	4	0	0	47	3866	0	Undefined	-18	-15.36	-0.19	8725
5	14	6	298	791	9731	17044	100	139	161.26	111.41	208	227.98	159.81	6	0	0	47	3866	0	Undefined	-69	-46.74	-0.42	7579
5	15	6	2213	792	10181	17044	100	197	274.79	472.02	205	222.67	151.96	12	6	0	47	3866	0	Undefined	-8	69.79	0.34	12915
5	16	6	2104	793	10631	17044	100	194	233.19	170.91	223	240.95	147.04	19	6	0	47	3866	0	Undefined	-29	10.19	-0.05	10960
5	17	6	2001	794	11081	17044	100	208	244.17	168.55	225	245.99	171.76	14	4	0	47	3866	0	Undefined	-17	19.17	-0.01	11476
5	18	6	1702	795	11531	17044	100	326	313.02	134.92	230	252.74	217.66	19	0	0	47	3866	0	Undefined	96	83.02	0.28	14712
5	19	6	208	796	11981	17044	100	307	322.09	177.42	230	250.19	195.04	21	6	0	47	3866	0	Undefined	77	92.09	0.37	15138
5	20	6	192	797	12431	17044	100	282	304.68	156.89	241	262.45	145.78	27	10	0	47	3866	0	Undefined	41	63.68	0.29	14320
5	21	6	175	798	12881	17044	100	260	269.15	180.64	245	260.62	148.87	17	8	0	47	3866	0	Undefined	15	24.15	0.06	12650
5	1	7	118	799	3881	17544	100	611	657.6	267.98	435	456.88	243.18	38	17	0	47	3866	0	Undefined	176	222.6	0.83	30907
5	2	7	100	800	4331	17544	100	534	550.85	139.06	443	537.38	1624.14	0	0	0	47	3866	0	Undefined	91	107.85	0.01	25890
5	3	7	Block	801	4781	17544	100	443	455.62	167.28	395	415.35	176.22	19	6	0	47	3866	0	Undefined	48	60.62	0.23	21414
5	4	7	907	802	5221	17534	100	1000	1075.49	361.65	402	430.99	241.36	93	70	0	47	3866	0	Undefined	598	673.49	2.67	50548
5	5	7	505	803	5681	17544	100	677	712	199.14	560	592.69	410.48	17	0	0	47	3866	0	Undefined	117	152	0.29	33464
5	6	7	509	804	6131	17544	100	945	930.83	245.37	611	638.96	267.6	61	12	0	47	3866	0	Undefined	334	319.83	1.09	43749
5	7	7	489	805	6581	17544	100	1219	1277.47	322.85	762	822.3	354.58	65	31	0	47	3866	0	Undefined	457	515.47	1.28	60041
5	8	7	437	806	7031	17544	100	1458	1504.47	315.67	1091	1145.67	395.2	44	12	0	47	3866	0	Undefined	367	413.47	0.91	70710
5	9	7	406	807	7471	17534	100	1146	1139.89	308.98	558	604.61	403.99	70	21	0	47	3866	0	Undefined	588	581.89	1.33	53575
5	10	7	387	808	7931	17544	100	230	233.7	127.71	205	229.92	211.18	10	0	0	47	3866	0	Undefined	25	28.7	0.02	10984
5	11	7	370	809	8381	17544	100	285	272.32	133.24	197	220.02	182.98	19	2	0	47	3866	0	Undefined	88	75.32	0.29	12799
5	12	7	336	810	8831	17544	100	263	264.26	148.13	216	236.17	148.06	31	4	0	47	3866	0	Undefined	47	48.26	0.19	12420
5	13	7	162	811	9281	17544	100	238	257.68	161.21	219	240.5	195.23	14	4	0	47	3866	0	Undefined	19	38.68	0.09	12111
5	14	7	1237	812	9731	17544	100	230	235.32	117.04	223	244.36	163.94	10	0	0	47	3866	0	Undefined	7	12.32	-0.06	11060
5	15	7	1220	813	10181	17544	100	205	217.89	108.51	223	241	195.51	4	0	0	47	3866	0	Undefined	-18	-5.11	-0.12	10241
5	16	7	1204	814	10631	17544	100	142	193.94	150.08	241	256.74	148.76	14	2	0	47	3866	0	Undefined	-99	-47.06	-0.42	9115
5	17	7	1015	815	11081	17544	100	234	265.87	155.79	238	256.67	173.4	17	4	0	47	3866	0	Undefined	-4	27.87	0.05	12496
5	18	7	81	816	11531	17544	100	249	252.36	132.26	238	261.36	208.36	8	0	0	47	3866	0	Undefined	11	14.36	-0.04	11861
5	19	7	55	817	11981	17544	100	282	304.28	183.75	241	259.69	158.29	23	10	0	47	3866	0	Undefined	41	63.28	0.28	14301
5	20	7	32	818	12431	17544	100	238	249.96	125.74	245	264.63	155.22	12	4	0	47	3866	0	Undefined	-7	4.96	-0.09	11748
5	21	7	16	819	12881	17544	100	227	249.77	129	245	274.76	484.63	0	0	0	47	3866	0	Undefined	-18	4.77	-0.05	11739
5	1	8	8011	820	3881	18044	100	399	446.57	159.76	424	445.48	171.37	19	2	0	47	3866	0	Undefined	-25	22.57	0.01	20989
5	2	8	Block	821	4331	18044	100	410	420.81	153.26	428	469.97	884.97	0	0	0	47	3866	0	Undefined	-18	-7.19	-0.06	19778
5	3	8	287	822	4781	18044	100	468	500.64	182.47	377	396.31	168.18	40	12	0	47	3866	0	Undefined	91	123.64	0.62	23530
5	4	8	262	823	5231	18044	100	531	545.3	194.16	399	430.61	265.32	25	6	0	47	3866	0	Undefined	132	146.3	0.43	25629
5	5	8	246	824	5681	18044	100	751	759.45	231.63	531	555.13	258.9	40	12	0	47	3866	0	Undefined	220	228.45	0.79	35694
5	6	8	227	825	6131	18044	100	1201	1239.47	299.32	575	601.42	265.33	93	68	0	47	3866	0	Undefined	626	664.47	2.4	58255
5	7	8	1608	826	6581	18044	100	666	702.64	238.46	787	824.29	299.05	6	2	0	47	3866	0	Undefined	-121	-84.36	-0.41	33024
5	8	8	1414	827	7031	18044	100	989	937.83	238.08	1168	1218.77	405.48	0	0	0	47	3866	0	Undefined	-179	-230.17	-0.69	44078
5	9	8	1310	828	7481	18044	100	615	593.26	236.21	538	599.03	474.77	4	0	0	47	3866	0	Undefined	77	55.26	-0.01	27883
5	10	8	1253	829	7931	18044	100	230	234.02	117.85	216	233.16	144.8	14	2	0	47	3866	0	Undefined	14	18.02	0.01	10999
5	11	8	810	830	8381	18044	100	216	255.55	127.11	205	222.64	147.89	14	6	0	47	3866	0	Undefined	11	50.55	0.22	12011
5	12	8	135	831	8831	18044	100	205	238.21	143.98	212	231.44	145.64	21	4	0	47	3866	0	Undefined	-7	26.21	0.05	11196
5	13	8	Str	832	9281	18044	100	172	208.85	141.42	223	243.22	159.34	10	4	0	47	3866	0	Undefined	-51	-14.15	-0.22	9816
5	14	8	303	833	9731	18044	100	227	239.53	146.13	228.5	249.7	158.47	12	2	0	47	3866	0	Undefined	-1.5	11.03	-0.06	11258
5	15	8	Block	834	10181	18044	100	216	257.6	126.94	219	238.69	147.59	17	8	0	47	3866	0	Undefined	-3	38.6	0.13	12107
5	16	8	2201	835	10631	18044	100	278	305.96	221.11	234	252.28	162.08	29	12	0	47	3866	0	Undefined	44	71.96	0.33	14380
5	17	8	2005	836	11081	18044	100	212	235.72	123.27	234	253.08	159.86	10	2	0	47	3866	0	Undefined	-22	1.72	-0.11	11079
5	18	8	1706	837	11531	18044	100	208	209.04	122.34	245	265.68	161.19	8	0	0	47	3866	0	Undefined	-37	-35.96	-0.35	9825
5	19	8	212	838	11981	18044	100	260	274.32	150.96	252	269.07	160.55	19	2	0	47	3866	0	Undefined	8	22.32	0.03	12893
5	20	8	196	839	12431	18044	100	245	273.7	130.29	256	274.19	158.55	14	2	0	47	3866	0	Undefined	-11	17.7	0	12864
5	21	8	179	840	12881	18044	100	285	289.83	131.57	249	269.61	155.85	21	2	0	47	3866	0	Undefined	36	40.83	0.13	13622
6	1	1	104	841	13865	14544	100	402	431	213.13	285	303.93	183.17	42	13	0	52	3868	0	Undefined	117	146	0.69	22412
6	2	1	85	842	14315	14544	100	329.5	396.62	218.52	278	296.86	187.15	25	17	0	52	3868	0	Undefined	51.5	118.62	0.53	20624
6	3	1	911	843	14775	14564	100	1780	1757.87	313.64	278	335.51	435.6	100	100	0	52	3868	0	Undefined	1502	1479.87	3.27	91409
6	4	1	627	844	15215	14544	100	250.5	264.9	133.69	256	280.08	182	7	3	0	52	3868	0	Undefined	-5.5	8.9	-0.08	13775
6	5	1	530	845	15665	14544	100	234	278.69	154.08	256	277.41	154.99	17	5	0	52	3868	0	Undefined	-22	22.69	0.01	14492
6	6	1	493	846	16115	14544	100	323.5	339.79	162.57	260	281.46	169.22	26	3	0	52	3868	0	Undefined	63.5	79.79	0.34	17669
6	7	1	440	847	16565	14544	100	278	300.79	132.33	271	293.3	244.48	7	0	0	52	3868	0	Undefined	7	29.79	0.03	15641
6	8	1	425	848	17015	14544	100	280	286.79	114.95	249	272.23	240.36	1	0	0	52	3868	0	Undefined	31	37.79	0.06	14913
6	9	1	392	849	17465	14544	100	271	293.15	133	241	259.46	149.02	25	5	0	52	3868	0	Undefined	30	52.15	0.23	15244
6	10	1	374	850	17915	14544	100	360.5	457.71	523.83	241	258.21	147.25	44	13	0	52	3868	0	Undefined	119.5	216.71	1.35	23801
6	11	1	340	851	18365	14544	100	316.5	340.92	177.73	249	273.28	194.23	23	5	0	52	3868	0	Undefined	67.5	91.92	0.35	17728
6	12	1	324	852	18815	14544	100	301.5	308.27	151.3	241	261.94	158.7	25	5	0	52	3868	0	Undefined	60.5	67.27	0.29	16030
6	13	1	146	853	19265	14544	100	267	296.6	153.83	260	279.23	151.52	25	5	0	52	3868	0	Undefined	7	36.6	0.11	15423
6	14	1	1224	854	19715	14544	100	212	247.44	139.38	267	287.44	180.45	11	1	0	52	3868	0	Undefined	-55	-19.56	-0.22	12867
6	15	1	1208	855	20165	14544	100	274.5	280.02	130.88	271	289.38	155.14	19	0	0	52	3868	0	Undefined	3.5	9.02	-0.06	14561
6	16	1	1019	856	20615	14544	100	234	265.12	114.89	245	262.01	150.33	11	1	0	52	3868	0	Undefined	-11	20.12	0.02	13786
6	17	1	1003	857	21065	14544	100	320.5	334.29	157.23	278	300.23	165.78	23	1	0	52	3868	0	Undefined	42.5	56.29	0.21	17383
6	18	1	59	858	21515	14544	100	300	320.33	132.8	289	306.05	151.32	9	3	0	52	3868	0	Undefined	11	31.33	0.09	16657
6	19	1	43	859	21965	14544	100	494	493.13	155.89	300	326.21	247.25	32	3	0	52	3868	0	Undefined	194	193.13	0.68	25643
6	20	1	20	860	22415	14544	100	763.5	797.25	215.41	315	339.25	171.48	98	73	0	52	3868	0	Undefined	448.5	482.25	2.67	41457
6	21	1	3	861	22865	14544	100	349.5	332.13	107.89	318	332.94	175.44	1	0	0	52	3868	0	Undefined	31.5	14.13	0	17271
6	1	2	9002	862	13865	15044	100	335	374.12	159.14	278	298.64	163.24	26	11	0	52	3868	0	Undefined	57	96.12	0.46	19454
6	2	2	2219	863	14315	15044	100	263.5	287.29	139.91	282	299.9	157.84	17	1	0	52	3868	0	Undefined	-18.5	5.29	-0.08	14939
6	3	2	266	864	14765	15044	100	349.5	358.08	174.22	267	291.32	352.38	7	1	0	52	3868	0	Undefined	82.5	91.08	0.19	18620
6	4	2	249	865	15215	15044	100	276	271.37	127.62	249	268.24	160.28	15	1	0	52	3868	0	Undefined	27	22.37	0.02	14111
6	5	2	232	866	15665	15044	100	274.5	278.88	157.1	238	255.34	146.71	25	3	0	52	3868	0	Undefined	36.5	40.88	0.16	14502
6	6	2	851	867	16115	15044	100	293	308.29	140.77	241	263.36	165.7	21	5	0	52	3868	0	Undefined	52	67.29	0.27	16031
6	7	2	1418	868	16565	15044	100	311	304.27	133.03	245	267.03	171.06	21	1	0	52	3868	0	Undefined	66	59.27	0.22	15822
6	8	2	1402	869	17015	15044	100	250.5	266.48	170.23	234	253.31	275.75	7	0	0	52	3868	0	Undefined	16.5	32.48	0.05	13857
6	9	2	1257	870	17465	15044	100	246.5	253.56	110.55	228.5	246.56	143	19	0	0	52	3868	0	Undefined	18	25.06	0.05	13185
6	10	2	1241	871	17915	15044	100	258	266.73	117.51	227	243.11	136.86	17	3	0	52	3868	0	Undefined	31	39.73	0.17	13870
6	11	2	139	872	18365	15044	100	263.5	281.85	137.63	227	245.19	183.14	13	1	0	52	3868	0	Undefined	36.5	54.85	0.2	14656
6	12	2	122	873	18815	15044	100	269	282.42	166.81	227	246.02	156.54	23	5	0	52	3868	0	Undefined	42	55.42	0.23	14686
6	13	2	306	874	19265	15044	100	247	274.92	145.46	245	263	140.47	19	5	0	52	3868	0	Undefined	2	29.92	0.08	14296
6	14	2	290	875	19715	15044	100	274.5	262.52	103.65	252	270.56	155.57	7	0	0	52	3868	0	Undefined	22.5	10.52	-0.05	13651
6	15	2	2205	876	20165	15044	100	247	290.83	206.53	260	278.99	214.95	15	3	0	52	3868	0	Undefined	-13	30.83	0.06	15123
6	16	2	2009	877	20615	15044	100	258	271.73	134.68	234	250.4	146.01	19	5	0	52	3868	0	Undefined	24	37.73	0.15	14130
6	17	2	1803	878	21065	15044	100	269	291.42	120.47	263	278.22	150.51	9	3	0	52	3868	0	Undefined	6	28.42	0.09	15154
6	18	2	1612	879	21515	15044	100	377	366.13	140.64	267	282.07	140.91	40	9	0	52	3868	0	Undefined	110	99.13	0.6	19039
6	19	2	200	880	21965	15044	100	439	460.96	162.12	274	293.67	148.7	53	23	0	52	3868	0	Undefined	165	186.96	1.12	23970
6	20	2	183	881	22415	15044	100	422.5	416.52	163.71	274	292.8	139.96	50	21	0	52	3868	0	Undefined	148.5	142.52	0.88	21659
6	21	2	167	882	22865	15044	100	300	303.79	137.37	300	308.92	140.41	19	3	0	52	3868	0	Undefined	0	3.79	-0.04	15797
6	1	3	110	883	13865	15544	100	380.5	384.62	146.71	285	333.17	1005.73	0	0	0	52	3868	0	Undefined	95.5	99.62	0.05	20000
6	2	3	89	884	14315	15544	100	375	375.5	157.81	285	408.31	2188.23	0	0	0	52	3868	0	Undefined	90	90.5	-0.01	19526
6	3	3	915	885	14765	15544	100	302	327.88	175.65	267	286.22	156.2	17	5	0	52	3868	0	Undefined	35	60.88	0.27	17050
6	4	3	632	886	15215	15544	100	215.5	246.52	179.52	245	265.11	155.33	15	3	0	52	3868	0	Undefined	-29.5	1.52	-0.12	12819
6	5	3	537	887	15665	15544	100	168	209.4	128.52	234	251.96	158.31	11	0	0	52	3868	0	Undefined	-66	-24.6	-0.27	10889
6	6	3	498	888	16115	15544	100	296.5	308.15	140.26	241	259.53	169.51	28	1	0	52	3868	0	Undefined	55.5	67.15	0.29	16024
6	7	3	480	889	16565	15544	100	234	279.44	146.52	238	259.04	158.4	21	5	0	52	3868	0	Undefined	-4	41.44	0.13	14531
6	8	3	431	890	17015	15544	100	221	243.56	119.94	234	250.87	147.03	13	1	0	52	3868	0	Undefined	-13	9.56	-0.05	12665
6	9	3	397	891	17465	15544	100	366	349.5	177.32	227	243.48	143.55	48	13	0	52	3868	0	Undefined	139	122.5	0.74	18174
6	10	3	378	892	17915	15544	100	278	299.29	125.95	223	239.88	143.24	34	5	0	52	3868	0	Undefined	55	76.29	0.41	15563
6	11	3	361	893	18365	15544	100	298	314.38	156.85	230	250.28	148.27	30	9	0	52	3868	0	Undefined	68	84.38	0.43	16348
6	12	3	328	894	18815	15544	100	280	322.38	129.35	227	248.18	204.29	21	1	0	52	3868	0	Undefined	53	95.38	0.36	16764
6	13	3	152	895	19265	15544	100	248.5	281.21	163.49	245	261.41	138.73	28	5	0	52	3868	0	Undefined	3.5	36.21	0.14	14623
6	14	3	1228	896	19715	15544	100	283.5	277.06	104.42	252	271.16	143.03	13	0	0	52	3868	0	Undefined	31.5	25.06	0.04	14407
6	15	3	1212	897	20165	15544	100	311	329.98	142.94	263	380.31	2301.77	0	0	0	52	3868	0	Undefined	48	66.98	-0.02	17159
6	16	3	1023	898	20615	15544	100	246.5	276.29	156.94	245	264.11	157.64	21	5	0	52	3868	0	Undefined	1.5	31.29	0.08	14367
6	17	3	1007	899	21065	15544	100	279.5	280.58	111.54	271	288.54	152.01	9	0	0	52	3868	0	Undefined	8.5	9.58	-0.05	14590
6	18	3	72	900	21515	15544	100	357	367.02	144.67	282	299.72	145.3	32	9	0	52	3868	0	Undefined	75	85.02	0.46	19085
6	19	3	47	901	21965	15544	100	340.5	352.04	118.81	278	297.83	148.98	25	3	0	52	3868	0	Undefined	62.5	74.04	0.36	18306
6	20	3	24	902	22415	15544	100	281.5	303.31	149.24	263	278.86	133.43	19	9	0	52	3868	0	Undefined	18.5	40.31	0.18	15772
6	21	3	7	903	22865	15544	100	316.5	315.46	133.96	304	315.62	136.7	17	3	0	52	3868	0	Undefined	12.5	11.46	0	16404
6	1	4	8003	904	13865	16044	100	305.5	294.87	114.25	274	326.22	1004.77	0	0	0	52	3868	0	Undefined	31.5	20.87	-0.03	15333
6	2	4	2502	905	14315	16044	100	267	279.23	143.04	278	295.24	160.51	13	3	0	52	3868	0	Undefined	-11	1.23	-0.1	14520
6	3	4	270	906	14765	16044	100	323.5	346.44	162.53	267	284.72	153.46	34	9	0	52	3868	0	Undefined	56.5	79.44	0.4	18015
6	4	4	253	907	15215	16044	100	298.5	318.1	207.12	238	259.73	156.87	30	9	0	52	3868	0	Undefined	60.5	80.1	0.37	16541
6	5	4	236	908	15665	16044	100	298	305.73	122.05	230	258.75	457.83	0	0	0	52	3868	0	Undefined	68	75.73	0.1	15898
6	6	4	217	909	16115	16044	100	342	356.27	159.06	230	251.83	234.5	25	3	0	52	3868	0	Undefined	112	126.27	0.45	18526
6	7	4	1504	910	16565	16044	100	272.5	277.88	153.12	223	246.24	225.01	11	1	0	52	3868	0	Undefined	49.5	54.88	0.14	14450
6	8	4	1406	911	17015	16044	100	269	277.25	183.63	219	246.18	226.18	17	1	0	52	3868	0	Undefined	50	58.25	0.14	14417
6	9	4	1302	912	17465	16044	100	210.5	262.83	174.63	219	242.17	142.82	19	7	0	52	3868	0	Undefined	-8.5	43.83	0.14	13667
6	10	4	1245	913	17915	16044	100	256	290.08	153.41	219	235.24	145.8	28	3	0	52	3868	0	Undefined	37	71.08	0.38	15084
6	11	4	801	914	18365	16044	100	282	304.48	163.55	227	242.76	140.83	26	13	0	52	3868	0	Undefined	55	77.48	0.44	15833
6	12	4	127	915	18815	16044	100	224.5	250.25	139.98	216	240.06	168.24	15	3	0	52	3868	0	Undefined	8.5	34.25	0.06	13013
6	13	4	310	916	19265	16044	100	228.5	260.88	164.89	238	257.05	148.72	15	3	0	52	3868	0	Undefined	-9.5	22.88	0.03	13566
6	14	4	294	917	19715	16044	100	203	233.85	153.39	241	259.96	140.43	17	7	0	52	3868	0	Undefined	-38	-7.15	-0.19	12160
6	15	4	2209	918	20165	16044	100	221	240.17	134.13	249	365.35	2302.43	0	0	0	52	3868	0	Undefined	-28	-8.83	-0.05	12489
6	16	4	2013	919	20615	16044	100	294.5	296.56	159.07	238	256.92	149.39	25	11	0	52	3868	0	Undefined	56.5	58.56	0.27	15421
6	17	4	1807	920	21065	16044	100	267	262.81	118.93	260	280.16	171.91	9	0	0	52	3868	0	Undefined	7	2.81	-0.1	13666
6	18	4	1616	921	21515	16044	100	261.5	282	123.81	267	281.07	137.87	17	1	0	52	3868	0	Undefined	-5.5	15	0.01	14664
6	19	4	204	922	21965	16044	100	402.5	411.35	180.16	263	283.48	150.7	44	15	0	52	3868	0	Undefined	139.5	148.35	0.85	21390
6	20	4	188	923	22415	16044	100	271	280.5	123.28	252	267.46	132.1	21	1	0	52	3868	0	Undefined	19	28.5	0.1	14586
6	21	4	171	924	22865	16044	100	366	363.67	127.64	278	297.17	159.92	28	3	0	52	3868	0	Undefined	88	85.67	0.42	18911
6	1	5	114	925	13865	16544	100	360.5	356.04	172.86	260	281.47	167.8	32	7	0	52	3868	0	Undefined	100.5	96.04	0.44	18514
6	2	5	96	926	14315	16544	100	331.5	394.17	225.33	260	279.24	150.14	40	11	0	52	3868	0	Undefined	71.5	134.17	0.77	20497
6	3	5	919	927	14765	16544	100	320	310.6	159.81	260	279.27	151.44	25	7	0	52	3868	0	Undefined	60	50.6	0.21	16151
6	4	5	903	928	15215	16544	100	481	477.83	168.45	252	270.72	166.29	61	25	0	52	3868	0	Undefined	229	225.83	1.25	24847
6	5	5	541	929	15665	16544	100	296.5	320.31	148.36	230	253.76	454.96	1	0	0	52	3868	0	Undefined	66.5	90.31	0.15	16656
6	6	5	503	930	16115	16544	100	254	262.54	117.78	223	244.49	233.64	5	0	0	52	3868	0	Undefined	31	39.54	0.08	13652
6	7	5	484	931	16565	16544	100	302	302.96	125	219	235.3	142.03	36	1	0	52	3868	0	Undefined	83	83.96	0.48	15754
6	8	5	435	932	17015	16544	100	194	217.44	114.87	212	228.04	139.41	9	0	0	52	3868	0	Undefined	-18	5.44	-0.08	11307
6	9	5	402	933	17465	16544	100	312.5	319.9	131.06	216	235.78	139.05	38	7	0	52	3868	0	Undefined	96.5	103.9	0.6	16635
6	10	5	382	934	17915	16544	100	304	314.69	143.45	216	250.61	690.4	0	0	0	52	3868	0	Undefined	88	98.69	0.09	16364
6	11	5	365	935	18365	16544	100	274.5	312.12	171.28	216	234.72	140.36	32	13	0	52	3868	0	Undefined	58.5	96.12	0.55	16230
6	12	5	332	936	18815	16544	100	223	246.44	133.82	208	238.18	450.22	0	0	0	52	3868	0	Undefined	15	38.44	0.02	12815
6	13	5	158	937	19265	16544	100	234	261.42	131.44	223	243.5	140.23	23	5	0	52	3868	0	Undefined	11	38.42	0.13	13594
6	14	5	1233	938	19715	16544	100	225	246.12	124.62	234	252.74	141.91	15	1	0	52	3868	0	Undefined	-9	12.12	-0.05	12798
6	15	5	1216	939	20165	16544	100	228.5	254.12	149.26	234	255.46	146.27	11	1	0	52	3868	0	Undefined	-5.5	20.12	-0.01	13214
6	16	5	1027	940	20615	16544	100	258	267.46	160.76	234	249.57	142.35	25	5	0	52	3868	0	Undefined	24	33.46	0.13	13908
6	17	5	1011	941	21065	16544	100	272.5	284.31	111.46	249	266.3	151.48	15	1	0	52	3868	0	Undefined	23.5	35.31	0.12	14784
6	18	5	76	942	21515	16544	100	287	288.1	139.02	252	275.75	399.59	1	0	0	52	3868	0	Undefined	35	36.1	0.03	14981
6	19	5	51	943	21965	16544	100	334.5	348.37	137.31	256	275.26	149.14	25	7	0	52	3868	0	Undefined	78.5	92.37	0.49	18115
6	20	5	28	944	22415	16544	100	298.5	296.6	138.49	252	268.02	166.71	13	3	0	52	3868	0	Undefined	46.5	44.6	0.17	15423
6	21	5	12	945	22865	16544	100	331	327.79	137.05	267	281.05	126.46	28	9	0	52	3868	0	Undefined	64	60.79	0.37	17045
6	1	6	8007	946	13865	17044	100	294.5	336.85	188.92	256	273.34	165.29	26	9	0	52	3868	0	Undefined	38.5	80.85	0.38	17516
6	2	6	3301	947	14315	17044	100	289	294.04	155.56	252	270.78	151.17	15	7	0	52	3868	0	Undefined	37	42.04	0.15	15290
6	3	6	274	948	14765	17044	100	314.5	327.33	133.3	256	274.51	156.79	21	5	0	52	3868	0	Undefined	58.5	71.33	0.34	17021
6	4	6	258	949	15215	17044	100	181	197.63	117.77	245	269.37	206.09	1	0	0	52	3868	0	Undefined	-64	-47.37	-0.35	10277
6	5	6	241	950	15665	17044	100	278	294.88	134.03	223	249.9	289.65	5	0	0	52	3868	0	Undefined	55	71.88	0.16	15334
6	6	6	222	951	16115	17044	100	256	277.71	139.09	219	241.97	278.3	3	1	0	52	3868	0	Undefined	37	58.71	0.13	14441
6	7	6	1604	952	16565	17044	100	173.5	203.25	127.86	208	228.17	155.97	13	1	0	52	3868	0	Undefined	-34.5	-4.75	-0.16	10569
6	8	6	1410	953	17015	17044	100	227	231.04	130.28	205	220.76	143.36	21	1	0	52	3868	0	Undefined	22	26.04	0.07	12014
6	9	6	1306	954	17465	17044	100	252	269.54	130.74	212	229.19	145.96	25	3	0	52	3868	0	Undefined	40	57.54	0.28	14016
6	10	6	1249	955	17915	17044	100	305.5	297.44	154.83	205	225.4	136.61	40	13	0	52	3868	0	Undefined	100.5	92.44	0.53	15467
6	11	6	806	956	18365	17044	100	237.5	255.38	161.21	216	235.61	168.96	21	9	0	52	3868	0	Undefined	21.5	39.38	0.12	13280
6	12	6	131	957	18815	17044	100	285.5	308.17	130.65	212	235.9	172.76	25	5	0	52	3868	0	Undefined	73.5	96.17	0.42	16025
6	13	6	319	958	19265	17044	100	241	268.13	197.94	227	247.64	199.49	11	5	0	52	3868	0	Undefined	14	41.13	0.1	13943
6	14	6	298	959	19715	17044	100	221	234.58	126.77	234	253.74	189.68	11	0	0	52	3868	0	Undefined	-13	0.58	-0.1	12198
6	15	6	2213	960	20165	17044	100	197	238.1	145.21	239.5	259.71	162.24	17	5	0	52	3868	0	Undefined	-42.5	-1.4	-0.13	12381
6	16	6	2104	961	20615	17044	100	245	267.08	146.99	238	255.39	177.9	13	3	0	52	3868	0	Undefined	7	29.08	0.07	13888
6	17	6	2001	962	21065	17044	100	252.5	261.44	140.4	245	263.86	170.67	11	1	0	52	3868	0	Undefined	7.5	16.44	-0.01	13595
6	18	6	1702	963	21515	17044	100	302	285.23	121.5	241	266.81	251.43	5	0	0	52	3868	0	Undefined	61	44.23	0.07	14832
6	19	6	208	964	21965	17044	100	278	310.35	122.36	245	263.2	140.4	25	5	0	52	3868	0	Undefined	33	65.35	0.34	16138
6	20	6	192	965	22415	17044	100	300	292.37	106.16	241	257.43	155.31	13	1	0	52	3868	0	Undefined	59	51.37	0.22	15203
6	21	6	175	966	22865	17044	100	254.5	270.29	130.91	260	273.67	124.87	21	5	0	52	3868	0	Undefined	-5.5	10.29	-0.03	14055
6	1	7	118	967	13865	17544	100	301.5	333.4	179.92	241	264.93	225.87	15	1	0	52	3868	0	Undefined	60.5	92.4	0.3	17337
6	2	7	100	968	14315	17544	100	313	307.75	128.27	245	265.64	159.42	21	1	0	52	3868	0	Undefined	68	62.75	0.26	16003
6	3	7	Block	969	14765	17544	100	223	259.71	163.4	256	285.16	532.71	1	0	0	52	3868	0	Undefined	-33	3.71	-0.05	13505
6	4	7	907	970	15215	17544	100	798	863.25	387.07	260	291.89	514.84	55	7	0	52	3868	0	Undefined	538	603.25	1.11	44889
6	5	7	505	971	15665	17544	100	316.5	301.13	159.17	227	246.44	148.15	26	11	0	52	3868	0	Undefined	89.5	74.13	0.37	15659
6	6	7	509	972	16115	17544	100	241.5	265.58	121.52	219	237.61	141.14	21	1	0	52	3868	0	Undefined	22.5	46.58	0.2	13810
6	7	7	489	973	16565	17544	100	235.5	258.73	150.41	205	223.77	143.61	23	9	0	52	3868	0	Undefined	30.5	53.73	0.24	13454
6	8	7	437	974	17015	17544	100	228.5	270.96	183.66	201	218.95	142.61	25	9	0	52	3868	0	Undefined	27.5	69.96	0.36	14090
6	9	7	406	975	17465	17544	100	294.5	309.62	134.5	205	226.74	162.02	32	3	0	52	3868	0	Undefined	89.5	104.62	0.51	16100
6	10	7	387	976	17915	17544	100	252.5	242.98	112.8	205	224.64	140.53	21	0	0	52	3868	0	Undefined	47.5	37.98	0.13	12635
6	11	7	370	977	18365	17544	100	230	262.87	150.04	201	222.22	148.98	28	7	0	52	3868	0	Undefined	29	61.87	0.27	13669
6	12	7	336	978	18815	17544	100	263.5	288.33	170.29	216	232.3	162.04	17	5	0	52	3868	0	Undefined	47.5	72.33	0.35	14993
6	13	7	162	979	19265	17544	100	261.5	271.75	120.62	230	252.35	201.86	7	0	0	52	3868	0	Undefined	31.5	41.75	0.1	14131
6	14	7	1237	980	19715	17544	100	237.5	240.63	139.43	227	248.59	159.02	17	3	0	52	3868	0	Undefined	10.5	13.63	-0.05	12513
6	15	7	1220	981	20165	17544	100	280	274	139.48	234	256	166.29	15	1	0	52	3868	0	Undefined	46	40	0.11	14248
6	16	7	1204	982	20615	17544	100	305.5	294.88	130.78	249	266.32	160.05	17	3	0	52	3868	0	Undefined	56.5	45.88	0.18	15334
6	17	7	1015	983	21065	17544	100	208	229.58	107.85	245	289.34	1011.03	0	0	0	52	3868	0	Undefined	-37	-15.42	-0.06	11938
6	18	7	81	984	21515	17544	100	293	298.27	136.91	241	272.16	332.67	1	0	0	52	3868	0	Undefined	52	57.27	0.08	15510
6	19	7	55	985	21965	17544	100	210.5	253.23	159.59	241	256.98	140.65	17	5	0	52	3868	0	Undefined	-30.5	12.23	-0.03	13168
6	20	7	32	986	22415	17544	100	256	280.67	119.1	234	245.66	123.61	28	3	0	52	3868	0	Undefined	22	46.67	0.28	14595
6	21	7	16	987	22865	17544	100	272.5	292.52	112.97	252	268.74	215.94	7	0	0	52	3868	0	Undefined	20.5	40.52	0.11	15211
6	1	8	8011	988	13865	18044	100	250.5	278.87	130.02	245	263.46	176.92	17	0	0	52	3868	0	Undefined	5.5	33.87	0.09	14501
6	2	8	Block	989	14315	18044	100	186	206.08	114.36	238	258.12	158.26	5	1	0	52	3868	0	Undefined	-52	-31.92	-0.33	10716
6	3	8	287	990	14765	18044	100	269	269.37	144.96	238	259.8	242.34	9	0	0	52	3868	0	Undefined	31	31.37	0.04	14007
6	4	8	262	991	15215	18044	100	292.5	294	148.18	219	243.14	161.58	19	3	0	52	3868	0	Undefined	73.5	75	0.31	15288
6	5	8	246	992	15665	18044	100	252.5	293.56	168.5	230	252.18	182.22	25	5	0	52	3868	0	Undefined	22.5	63.56	0.23	15265
6	6	8	227	993	16115	18044	100	302	324.23	155.01	223	244.28	155.25	28	9	0	52	3868	0	Undefined	79	101.23	0.51	16860
6	7	8	1608	994	16565	18044	100	234	250.42	142.76	216	236.25	148.82	17	3	0	52	3868	0	Undefined	18	34.42	0.1	13022
6	8	8	1414	995	17015	18044	100	193.5	200.15	104.44	208	226.62	143.69	9	1	0	52	3868	0	Undefined	-14.5	-7.85	-0.18	10408
6	9	8	1310	996	17465	18044	100	234	236.15	116.96	205	226.22	155.57	15	1	0	52	3868	0	Undefined	29	31.15	0.06	12280
6	10	8	1253	997	17915	18044	100	197.5	232.6	132.34	208	225.89	133.71	23	5	0	52	3868	0	Undefined	-10.5	24.6	0.05	12095
6	11	8	810	998	18365	18044	100	256	264.85	114.97	194	225.89	617.34	0	0	0	52	3868	0	Undefined	62	70.85	0.06	13772
6	12	8	135	999	18815	18044	100	199	238.79	140.94	216	232.81	275.37	5	0	0	52	3868	0	Undefined	-17	22.79	0.02	12417
6	13	8	Str	1000	19265	18044	100	183	191.63	117.18	230	254.02	278.4	0	0	0	52	3868	0	Undefined	-47	-38.37	-0.22	9965
6	14	8	303	1001	19715	18044	100	184.5	190.69	124.35	230	247.76	150.69	9	0	0	52	3868	0	Undefined	-45.5	-39.31	-0.38	9916
6	15	8	Block	1002	20165	18044	100	247	246.02	144.07	227	244.9	152.75	17	3	0	52	3868	0	Undefined	20	19.02	0.01	12793
6	16	8	2201	1003	20615	18044	100	232.5	258.56	149.11	249	270.18	160.38	13	5	0	52	3868	0	Undefined	-16.5	9.56	-0.07	13445
6	17	8	2005	1004	21065	18044	100	239.5	233.75	126.29	249	296.93	1011.48	0	0	0	52	3868	0	Undefined	-9.5	-15.25	-0.06	12155
6	18	8	1706	1005	21515	18044	100	234	249.71	111.2	241	267.71	255.05	1	0	0	52	3868	0	Undefined	-7	8.71	-0.07	12985
6	19	8	212	1006	21965	18044	100	258	276.46	156.4	241	262.67	323.14	3	0	0	52	3868	0	Undefined	17	35.46	0.04	14376
6	20	8	196	1007	22415	18044	100	315	320.65	116.88	234	248.41	152.87	28	5	0	52	3868	0	Undefined	81	86.65	0.47	16674
6	21	8	179	1008	22865	18044	100	318	349.33	159.14	245	259.91	128.51	38	9	0	52	3868	0	Undefined	73	104.33	0.7	18165
7	1	1	105	1009	3801	19083	100	517.5	541.76	172.38	391	410.48	162.94	46	20	0	50	3863	0	Undefined	126.5	150.76	0.81	27088
7	2	1	86	1010	4251	19083	100	503.5	559.02	279.56	395	477.06	1738.8	0	0	0	50	3863	0	Undefined	108.5	164.02	0.05	27951
7	3	1	912	1011	4701	19083	100	505	521.68	145.71	362	378.73	161.54	40	16	0	50	3863	0	Undefined	143	159.68	0.88	26084
7	4	1	629	1012	5151	19083	100	373	400.12	151.96	384	410.52	339.81	4	0	0	50	3863	0	Undefined	-11	16.12	-0.03	20006
7	5	1	531	1013	5601	19083	100	527	577.96	267.84	472	496.24	196.54	28	12	0	50	3863	0	Undefined	55	105.96	0.42	28898
7	6	1	495	1014	6051	19083	100	798	817.04	272.76	549	598.04	635.56	10	0	0	50	3863	0	Undefined	249	268.04	0.34	40852
7	7	1	441	1015	6501	19083	100	1139	1133.44	221.2	714	742.46	282.16	84	28	0	50	3863	0	Undefined	425	419.44	1.39	56672
7	8	1	426	1016	6951	19083	100	1289	1305.24	277.13	1106	1154.49	393.79	22	0	0	50	3863	0	Undefined	183	199.24	0.38	65262
7	9	1	394	1017	7401	19083	100	1003.5	1054.58	298.29	773	803.88	594.65	16	2	0	50	3863	0	Undefined	230.5	281.58	0.42	52729
7	10	1	375	1018	7851	19083	100	290.5	309.1	174.1	238	269.8	670.52	2	0	0	50	3863	0	Undefined	52.5	71.1	0.06	15455
7	11	1	341	1019	8301	19083	100	237.5	263.36	160.46	212	232.72	170.45	18	8	0	50	3863	0	Undefined	25.5	51.36	0.18	13168
7	12	1	325	1020	8751	19083	100	225	230.32	147.28	212	234.69	210.52	12	2	0	50	3863	0	Undefined	13	18.32	-0.02	11516
7	13	1	149	1021	9201	19083	100	338.5	347.22	142.61	227	249.73	153.29	38	10	0	50	3863	0	Undefined	111.5	120.22	0.64	17361
7	14	1	1225	1022	9651	19083	100	238	247.76	129.64	234	251.63	165.42	10	4	0	50	3863	0	Undefined	4	13.76	-0.02	12388
7	15	1	1209	1023	10101	19083	100	208	222.98	116.13	223	242.91	140.83	14	0	0	50	3863	0	Undefined	-15	-0.02	-0.14	11149
7	16	1	1020	1024	10551	19083	100	247	270.68	224.14	223	246.03	202.41	14	2	0	50	3863	0	Undefined	24	47.68	0.12	13534
7	17	1	1004	1025	11001	19083	100	177.5	209.3	140.02	234	255.04	149.33	10	2	0	50	3863	0	Undefined	-56.5	-24.7	-0.31	10465
7	18	1	60	1026	11451	19083	100	287.5	342.4	354.03	230	250.47	145.43	30	8	0	50	3863	0	Undefined	57.5	112.4	0.63	17120
7	19	1	44	1027	11901	19083	100	181	251.82	167.35	230	248.03	144.66	20	8	0	50	3863	0	Undefined	-49	21.82	0.03	12591
7	20	1	21	1028	12351	19083	100	272.5	294.94	158.13	238	255.34	219.01	20	0	0	50	3863	0	Undefined	34.5	56.94	0.18	14747
7	21	1	4	1029	12801	19083	100	258	263.44	139.89	241	260.4	147.02	18	6	0	50	3863	0	Undefined	17	22.44	0.02	13172
7	1	2	9003	1030	3801	19583	100	798	805.06	359.44	388	411.22	181.71	74	60	0	50	3863	0	Undefined	410	417.06	2.17	40253
7	2	2	2220	1031	4251	19583	100	369.5	406.96	159.33	384	454.07	1626.98	0	0	0	50	3863	0	Undefined	-14.5	22.96	-0.03	20348
7	3	2	267	1032	4701	19583	100	481	468.32	147.08	351	370.27	157.79	44	12	0	50	3863	0	Undefined	130	117.32	0.62	23416
7	4	2	250	1033	5151	19583	100	439	436.72	137.33	377	399.06	175.71	16	4	0	50	3863	0	Undefined	62	59.72	0.21	21836
7	5	2	233	1034	5601	19583	100	754.5	783.02	229.11	468	497.31	263.51	56	18	0	50	3863	0	Undefined	286.5	315.02	1.08	39151
7	6	2	852	1035	6051	19583	100	571	623.04	194.06	545	589.61	404.2	6	0	0	50	3863	0	Undefined	26	78.04	0.08	31152
7	7	2	1501	1036	6501	19583	100	983.5	1050.6	328.93	710	738.25	274.34	50	24	0	50	3863	0	Undefined	273.5	340.6	1.14	52530
7	8	2	1403	1037	6951	19583	100	1161	1183.04	396.88	1084	1125.31	383.47	28	4	0	50	3863	0	Undefined	77	99.04	0.15	59152
7	9	2	1258	1038	7401	19583	100	615	659.06	181.31	747	782.13	579.79	0	0	0	50	3863	0	Undefined	-132	-87.94	-0.21	32953
7	10	2	1242	1039	7851	19583	100	239.5	269.64	139.37	230	261.11	543.5	0	0	0	50	3863	0	Undefined	9.5	39.64	0.02	13482
7	11	2	140	1040	8301	19583	100	272.5	286.92	133.72	208	229.89	187.86	26	0	0	50	3863	0	Undefined	64.5	78.92	0.3	14346
7	12	2	123	1041	8751	19583	100	265	256.04	131.58	205	227.24	137.96	20	8	0	50	3863	0	Undefined	60	51.04	0.21	12802
7	13	2	307	1042	9201	19583	100	258	292.52	291.93	227	248.11	153.8	18	10	0	50	3863	0	Undefined	31	65.52	0.29	14626
7	14	2	291	1043	9651	19583	100	159	198.24	122.35	223	242.45	146.16	12	0	0	50	3863	0	Undefined	-64	-24.76	-0.3	9912
7	15	2	2206	1044	10101	19583	100	301.5	284.32	135.32	216	233.18	140.57	34	6	0	50	3863	0	Undefined	85.5	68.32	0.36	14216
7	16	2	2010	1045	10551	19583	100	263.5	288.26	160.01	223	239.96	148.52	24	8	0	50	3863	0	Undefined	40.5	65.26	0.33	14413
7	17	2	1804	1046	11001	19583	100	263.5	271.6	138.01	234	252.2	151.53	12	6	0	50	3863	0	Undefined	29.5	37.6	0.13	13580
7	18	2	1613	1047	11451	19583	100	245	239.26	109.93	227	245.27	141.1	14	2	0	50	3863	0	Undefined	18	12.26	-0.04	11963
7	19	2	201	1048	11901	19583	100	276.5	302.16	137.18	227	247.38	145.73	32	6	0	50	3863	0	Undefined	49.5	75.16	0.38	15108
7	20	2	184	1049	12351	19583	100	289	294.58	171.58	238	257.79	167.38	24	6	0	50	3863	0	Undefined	51	56.58	0.22	14729
7	21	2	168	1050	12801	19583	100	214	223.58	119.43	241	261.3	156.11	10	2	0	50	3863	0	Undefined	-27	-17.42	-0.24	11179
7	1	3	111	1051	3801	20083	100	431.5	478.9	165.87	395	411.43	154.38	30	14	0	50	3863	0	Undefined	36.5	83.9	0.44	23945
7	2	3	92	1052	4251	20083	100	514	498.6	191.54	410	428.95	212.86	28	6	0	50	3863	0	Undefined	104	88.6	0.33	24930
7	3	3	916	1053	4701	20083	100	462.5	454.12	169.6	366	387.95	197.49	22	4	0	50	3863	0	Undefined	96.5	88.12	0.34	22706
7	4	3	900	1054	5151	20083	100	402.5	437.96	139.38	381	400.78	167.83	26	4	0	50	3863	0	Undefined	21.5	56.96	0.22	21898
7	5	3	538	1055	5601	20083	100	629.5	650.74	164.94	490	523.92	301.27	18	0	0	50	3863	0	Undefined	139.5	160.74	0.42	32537
7	6	3	499	1056	6051	20083	100	739.5	773.82	243.97	556	603.27	431.45	24	2	0	50	3863	0	Undefined	183.5	217.82	0.4	38691
7	7	3	481	1057	6501	20083	100	1223	1202.28	314.8	743	777.43	314.85	66	30	0	50	3863	0	Undefined	480	459.28	1.35	60114
7	8	3	432	1058	6951	20083	100	1003.5	1139.58	376.87	1150	1219.02	451.85	8	4	0	50	3863	0	Undefined	-146.5	-10.42	-0.18	56979
7	9	3	398	1059	7401	20083	100	1602	1586	500.63	663	720.66	474.47	82	46	0	50	3863	0	Undefined	939	923	1.82	79300
7	10	3	379	1060	7851	20083	100	322	325.68	123.65	227	250.78	153.91	30	8	0	50	3863	0	Undefined	95	98.68	0.49	16284
7	11	3	362	1061	8301	20083	100	254	288.52	151.02	212	237.61	199.39	20	2	0	50	3863	0	Undefined	42	76.52	0.26	14426
7	12	3	329	1062	8751	20083	100	616.5	1297.06	1376.99	212	244.32	468.18	44	28	0	50	3863	0	Undefined	404.5	1085.06	2.25	64853
7	13	3	153	1063	9201	20083	100	232	345.76	630.54	230	260.29	465.63	4	4	0	50	3863	0	Undefined	2	115.76	0.18	17288
7	14	3	1230	1064	9651	20083	100	221	223.38	113.81	223	241.42	146.44	14	0	0	50	3863	0	Undefined	-2	0.38	-0.12	11169
7	15	3	1213	1065	10101	20083	100	271	275.32	209.5	216	240.39	366.37	4	2	0	50	3863	0	Undefined	55	59.32	0.1	13766
7	16	3	1024	1066	10551	20083	100	199	214.24	138.07	223	245.83	369.56	0	0	0	50	3863	0	Undefined	-24	-8.76	-0.09	10712
7	17	3	1008	1067	11001	20083	100	287.5	315.4	168.67	230	252.11	186.78	16	6	0	50	3863	0	Undefined	57.5	85.4	0.34	15770
7	18	3	73	1068	11451	20083	100	373	367.7	157.52	238	256.27	173.11	36	10	0	50	3863	0	Undefined	135	129.7	0.64	18385
7	19	3	48	1069	11901	20083	100	215.5	222.86	126.29	230	254.44	152.08	12	0	0	50	3863	0	Undefined	-14.5	-7.14	-0.21	11143
7	20	3	25	1070	12351	20083	100	322	359.22	197.13	238	257.71	151.26	38	10	0	50	3863	0	Undefined	84	121.22	0.67	17961
7	21	3	9	1071	12801	20083	100	261.5	275.58	141.74	241	259.09	165.42	20	2	0	50	3863	0	Undefined	20.5	34.58	0.1	13779
7	1	4	8004	1072	3801	20583	100	364	364.4	105.97	388	402.92	152.44	8	0	0	50	3863	0	Undefined	-24	-23.6	-0.25	18220
7	2	4	2601	1073	4251	20583	100	454	454.34	169.94	395	412	190.92	14	4	0	50	3863	0	Undefined	59	59.34	0.22	22717
7	3	4	271	1074	4701	20583	100	455.5	503.68	225.26	355	372.9	173.17	36	18	0	50	3863	0	Undefined	100.5	148.68	0.76	25184
7	4	4	254	1075	5151	20583	100	532.5	574.08	223.41	399	415.68	171.86	46	22	0	50	3863	0	Undefined	133.5	175.08	0.92	28704
7	5	4	237	1076	5601	20583	100	822	831.04	225.58	501	529.17	202.13	72	38	0	50	3863	0	Undefined	321	330.04	1.49	41552
7	6	4	219	1077	6051	20583	100	953.5	1003.64	357.68	589	620.41	235.29	56	46	0	50	3863	0	Undefined	364.5	414.64	1.63	50182
7	7	4	1601	1078	6501	20583	100	952	992.06	267.79	838	878.19	315.94	18	6	0	50	3863	0	Undefined	114	154.06	0.36	49603
7	8	4	1407	1079	6951	20583	100	1921	1931.9	461.68	1234	1336.85	528.36	66	18	0	50	3863	0	Undefined	687	697.9	1.13	96595
7	9	4	1303	1080	7401	20583	100	333	356.98	142.71	443	577.69	463.66	0	0	0	50	3863	0	Undefined	-110	-86.02	-0.48	17849
7	10	4	1246	1081	7851	20583	100	230.5	244.1	124	227	618.42	4176.07	0	0	0	50	3863	0	Undefined	3.5	17.1	-0.09	12205
7	11	4	802	1082	8301	20583	100	269	284.12	165.06	216	233.14	155.72	30	12	0	50	3863	0	Undefined	53	68.12	0.33	14206
7	12	4	128	1083	8751	20573	100	1144.5	2945.96	3818.88	223	252.67	432.86	80	52	0	50	3863	0	Undefined	921.5	2722.96	6.22	147298
7	13	4	315	1084	9201	20583	100	210.5	220.22	109.87	234	257.63	174.34	6	0	0	50	3863	0	Undefined	-23.5	-13.78	-0.21	11011
7	14	4	295	1085	9651	20583	100	217.5	242	151.97	223	245.62	160.82	12	4	0	50	3863	0	Undefined	-5.5	19	-0.02	12100
7	15	4	2210	1086	10101	20583	100	182.5	220.08	147.79	219	240.03	149.17	16	4	0	50	3863	0	Undefined	-36.5	1.08	-0.13	11004
7	16	4	2101	1087	10551	20583	100	261.5	256.68	126.54	223	239.64	145.16	18	4	0	50	3863	0	Undefined	38.5	33.68	0.12	12834
7	17	4	1808	1088	11001	20583	100	263	285.46	154.01	234	254.2	181.38	18	4	0	50	3863	0	Undefined	29	51.46	0.17	14273
7	18	4	1617	1089	11451	20583	100	257.5	268.68	134.46	234	251.63	155.3	14	4	0	50	3863	0	Undefined	23.5	34.68	0.11	13434
7	19	4	205	1090	11901	20583	100	188	193.58	105.02	227	247.87	146.46	6	0	0	50	3863	0	Undefined	-39	-33.42	-0.37	9679
7	20	4	189	1091	12351	20583	100	271	276.22	129.76	234	256.5	150.36	16	8	0	50	3863	0	Undefined	37	42.22	0.13	13811
7	21	4	172	1092	12801	20583	100	248.5	259.08	126.52	238	259.27	149.91	20	0	0	50	3863	0	Undefined	10.5	21.08	0	12954
7	1	5	115	1093	3801	21083	100	420.5	429.34	147.44	377	393.33	231.04	8	0	0	50	3863	0	Undefined	43.5	52.34	0.16	21467
7	2	5	97	1094	4251	21083	100	450	467.32	161.54	377	391.48	156.16	28	12	0	50	3863	0	Undefined	73	90.32	0.49	23366
7	3	5	278	1095	4701	21083	100	509	550	180.7	359	413.44	907.88	0	0	0	50	3863	0	Undefined	150	191	0.15	27500
7	4	5	904	1096	5151	21083	100	843.5	870.48	230.11	417	466.43	686.76	12	0	0	50	3863	0	Undefined	426.5	453.48	0.59	43524
7	5	5	542	1097	5601	21083	100	679	682.24	226.09	549	572.1	224.47	26	10	0	50	3863	0	Undefined	130	133.24	0.49	34112
7	6	5	504	1098	6051	21083	100	926	895.96	244.05	633	659.12	248.62	56	16	0	50	3863	0	Undefined	293	262.96	0.95	44798
7	7	5	485	1099	6501	21083	100	1294.5	1331.28	338.29	904	951.22	356.23	52	16	0	50	3863	0	Undefined	390.5	427.28	1.07	66564
7	8	5	Str	1100	6951	21083	100	1607.5	1610.5	325.35	1179	1247.55	467.52	46	4	0	50	3863	0	Undefined	428.5	431.5	0.78	80525
7	9	5	403	1101	7401	21083	100	329	376.48	195.05	377	481.67	386.29	4	0	0	50	3863	0	Undefined	-48	-0.52	-0.27	18824
7	10	5	383	1102	7851	21083	100	1406.5	14793.8	22520.2	238	1330.18	7217.01	38	30	12	50	3863	-100	Undefined	1168.5	14555.8	1.87	739688
7	11	5	366	1103	8301	21083	100	195.5	261.2	153.98	227	326.27	2001.74	0	0	0	50	3863	0	Undefined	-31.5	34.2	-0.03	13060
7	12	5	333	1104	8751	21083	100	223	270.26	171.84	223	247.76	404.25	6	0	0	50	3863	0	Undefined	0	47.26	0.06	13513
7	13	5	159	1105	9201	21083	100	234	256.54	123.18	238	258.07	155	18	2	0	50	3863	0	Undefined	-4	18.54	-0.01	12827
7	14	5	1234	1106	9651	21083	100	230.5	263.36	183.05	230	251.78	169.75	16	4	0	50	3863	0	Undefined	0.5	33.36	0.07	13168
7	15	5	1217	1107	10101	21083	100	188	209.26	135.82	223	246.26	218	6	0	0	50	3863	0	Undefined	-35	-13.74	-0.17	10463
7	16	5	1201	1108	10551	21083	100	199.5	220.76	127.75	219	238.92	206.75	10	0	0	50	3863	0	Undefined	-19.5	1.76	-0.09	11038
7	17	5	1012	1109	11001	21083	100	206.5	224.92	142.46	230	247.34	148.08	16	4	0	50	3863	0	Undefined	-23.5	-5.08	-0.15	11246
7	18	5	77	1110	11451	21083	100	226.5	260.08	144.89	216	234.86	148.55	16	10	0	50	3863	0	Undefined	10.5	44.08	0.17	13004
7	19	5	52	1111	11901	21083	100	228.5	248.02	141.72	212	230.53	139.57	16	6	0	50	3863	0	Undefined	16.5	36.02	0.13	12401
7	20	5	29	1112	12351	21083	100	219.5	252.6	135.79	219	237.73	135.25	16	4	0	50	3863	0	Undefined	0.5	33.6	0.11	12630
7	21	5	13	1113	12801	21083	100	243	264.12	127.43	219	244.35	201.63	16	0	0	50	3863	0	Undefined	24	45.12	0.1	13206
7	1	6	8008	1114	3801	21583	100	409.5	427.7	162.44	381	401.28	245.2	10	2	0	50	3863	0	Undefined	28.5	46.7	0.11	21385
7	2	6	3302	1115	4251	21583	100	364	369.18	114.06	421	467.03	305.33	0	0	0	50	3863	0	Undefined	-57	-51.82	-0.32	18459
7	3	6	275	1116	4701	21583	100	470	474.22	192.06	384	441.49	649.74	0	0	0	50	3863	0	Undefined	86	90.22	0.05	23711
7	4	6	259	1117	5151	21583	100	593	630.84	248.56	432	458.95	201.56	46	18	0	50	3863	0	Undefined	161	198.84	0.85	31542
7	5	6	242	1118	5601	21583	100	1019.5	1274.04	1409.83	589	615.05	244.28	70	46	0	50	3863	0	Undefined	430.5	685.04	2.7	63702
7	6	6	223	1119	6051	21583	100	820	902.64	340.03	637	660.45	255.99	40	26	0	50	3863	0	Undefined	183	265.64	0.95	45132
7	7	6	1605	1120	6501	21583	100	807.5	810.72	224.68	809	844.87	366.56	8	0	0	50	3863	0	Undefined	-1.5	1.72	-0.09	40536
7	8	6	1411	1121	6951	21583	100	1488.5	1494.66	311.48	1051	1097.68	436.76	50	8	0	50	3863	0	Undefined	437.5	443.66	0.91	74733
7	9	6	1307	1122	7401	21583	100	505	491.74	210.85	512	559.36	353.25	2	2	0	50	3863	0	Undefined	-7	-20.26	-0.19	24587
7	10	6	1250	1123	7851	21583	100	230.5	257.42	162.36	230	248.64	139.11	22	4	0	50	3863	0	Undefined	0.5	27.42	0.06	12871
7	11	6	807	1124	8301	21583	100	327.5	329.72	174.27	227	243.43	150.5	34	12	0	50	3863	0	Undefined	100.5	102.72	0.57	16486
7	12	6	132	1125	8751	21583	100	313	339.24	169.85	230	247.46	145.12	28	16	0	50	3863	0	Undefined	83	109.24	0.63	16962
7	13	6	320	1126	9201	21583	100	239.5	256.96	120.08	245	262.76	147.46	14	2	0	50	3863	0	Undefined	-5.5	11.96	-0.04	12848
7	14	6	299	1127	9651	21583	100	192	223.84	150.99	230	246.62	140.87	14	8	0	50	3863	0	Undefined	-38	-6.16	-0.16	11192
7	15	6	2214	1128	10101	21583	100	254	251.22	115.66	219	241.57	324.9	0	0	0	50	3863	0	Undefined	35	32.22	0.03	12561
7	16	6	2105	1129	10551	21583	100	236	234	106.88	216	240.07	325.03	0	0	0	50	3863	0	Undefined	20	18	-0.02	11700
7	17	6	2002	1130	11001	21583	100	192	206.98	120.32	227	245.6	144.59	4	4	0	50	3863	0	Undefined	-35	-20.02	-0.27	10349
7	18	6	1703	1131	11451	21583	100	199	214.78	118.47	212	228.39	145.22	16	0	0	50	3863	0	Undefined	-13	2.78	-0.09	10739
7	19	6	209	1132	11901	21583	100	232	237.34	126.74	194	213.48	144.73	22	2	0	50	3863	0	Undefined	38	43.34	0.16	11867
7	20	6	193	1133	12351	21583	100	228.5	269.38	153.28	212	229.36	143.34	28	8	0	50	3863	0	Undefined	16.5	57.38	0.28	13469
7	21	6	176	1134	12801	21583	100	232	262.24	184.65	216	234.61	153.84	24	8	0	50	3863	0	Undefined	16	46.24	0.18	13112
7	1	7	119	1135	3801	22083	100	472	487.26	187.07	384	404.83	159.15	30	12	0	50	3863	0	Undefined	88	103.26	0.52	24363
7	2	7	101	1136	4251	22083	100	564	583.76	208.22	395	421.23	216.52	42	10	0	50	3863	0	Undefined	169	188.76	0.75	29188
7	3	7	Block	1137	4701	22083	100	302	332.26	137.4	373	392.99	170.09	10	0	0	50	3863	0	Undefined	-71	-40.74	-0.36	16613
7	4	7	908	1138	5151	22083	100	1029	1237.24	1265.63	468	494.1	207.72	92	74	0	50	3863	0	Undefined	561	769.24	3.58	61862
7	5	7	506	1139	5601	22083	100	992	1007.94	244.46	611	658.23	379.82	52	10	0	50	3863	0	Undefined	381	396.94	0.92	50397
7	6	7	527	1140	6051	22083	100	589	605	259.74	600	634.68	281.18	6	4	0	50	3863	0	Undefined	-11	5	-0.11	30250
7	7	7	490	1141	6501	22083	100	1042	1068.56	254.69	674	702.39	248.15	68	28	0	50	3863	0	Undefined	368	394.56	1.48	53428
7	8	7	Str	1142	6951	22083	100	1005.5	1057.3	232.02	963	1004.34	446.54	10	0	0	50	3863	0	Undefined	42.5	94.3	0.12	52865
7	9	7	419	1143	7401	22083	100	802	859.56	275.75	773	798.01	432.54	12	0	0	50	3863	0	Undefined	29	86.56	0.14	42978
7	10	7	388	1144	7851	22083	100	334.5	347.44	162.7	252	280.92	170.27	24	10	0	50	3863	0	Undefined	82.5	95.44	0.39	17372
7	11	7	371	1145	8301	22083	100	337	343.32	144.39	227	244.41	145.6	38	12	0	50	3863	0	Undefined	110	116.32	0.68	17166
7	12	7	337	1146	8751	22083	100	285.5	336.56	176.9	230	253.53	148.76	34	14	0	50	3863	0	Undefined	55.5	106.56	0.56	16828
7	13	7	164	1147	9201	22083	100	254	256.12	136.53	249	271.93	150.31	8	2	0	50	3863	0	Undefined	5	7.12	-0.11	12806
7	14	7	1238	1148	9651	22083	100	270.5	250.08	129.64	234	254.6	147.33	18	0	0	50	3863	0	Undefined	36.5	16.08	-0.03	12504
7	15	7	1221	1149	10101	22083	100	201	218.88	111.19	219	238.69	155.85	8	0	0	50	3863	0	Undefined	-18	-0.12	-0.13	10944
7	16	7	1205	1150	10551	22083	100	243	247.06	134.87	216	247.25	537.98	0	0	0	50	3863	0	Undefined	27	31.06	0	12353
7	17	7	1016	1151	11001	22083	100	216	238.94	129.84	230	269.66	854.05	0	0	0	50	3863	0	Undefined	-14	8.94	-0.04	11947
7	18	7	82	1152	11451	22083	100	214	268	201.57	208	238.85	670.27	2	0	0	50	3863	0	Undefined	6	60	0.04	13400
7	19	7	56	1153	11901	22083	100	221	258.48	148.71	194	211.43	135.35	22	8	0	50	3863	0	Undefined	27	64.48	0.35	12924
7	20	7	37	1154	12351	22083	100	254	277.62	170.54	208	236.74	498.1	2	0	0	50	3863	0	Undefined	46	69.62	0.08	13881
7	21	7	17	1155	12801	22083	100	219	225.08	138.78	208	230.64	217.4	8	2	0	50	3863	0	Undefined	11	17.08	-0.03	11254
7	1	8	Str	1156	3801	22583	100	437	462.8	216.11	406	429.16	182.41	16	4	0	50	3863	0	Undefined	31	56.8	0.18	23140
7	2	8	Str	1157	4251	22583	100	444.5	432.36	146.37	395	418.58	207.12	12	0	0	50	3863	0	Undefined	49.5	37.36	0.07	21618
7	3	8	Str	1158	4701	22583	100	431.5	436.66	154.13	391	411.94	174.95	22	0	0	50	3863	0	Undefined	40.5	45.66	0.14	21833
7	4	8	Block	1159	5151	22583	100	452	449.74	171.81	494	589.91	1227.25	0	0	0	50	3863	0	Undefined	-42	-44.26	-0.11	22487
7	5	8	811	1160	5601	22583	100	35922.5	33373.4	6860.22	637	2237.05	6169.77	100	98	0	50	3863	0	Undefined	35285.5	32736.4	5.05	1668672
7	6	8	228	1161	6051	22583	100	860	895.58	274.17	571	603.6	248.6	56	32	0	50	3863	0	Undefined	289	324.58	1.17	44779
7	7	8	1609	1162	6501	22583	100	626	688.46	222.07	600	625.24	220.25	28	10	0	50	3863	0	Undefined	26	88.46	0.29	34423
7	8	8	1415	1163	6951	22583	100	954	1154.12	698.15	919	980.58	379.61	16	6	0	50	3863	0	Undefined	35	235.12	0.46	57706
7	9	8	1311	1164	7401	22583	100	950.5	961.76	266.58	959	1002.15	453.18	8	0	0	50	3863	0	Undefined	-8.5	2.76	-0.09	48088
7	10	8	1254	1165	7851	22583	100	289	298.66	170.97	285	342.41	247.48	4	2	0	50	3863	0	Undefined	4	13.66	-0.18	14933
7	11	8	143	1166	8301	22583	100	250.5	273.2	156	216	240.02	294.79	6	0	0	50	3863	0	Undefined	34.5	57.2	0.11	13660
7	12	8	136	1167	8751	22583	100	247	268.92	131.24	223	249.28	299.02	4	0	0	50	3863	0	Undefined	24	45.92	0.07	13446
7	13	8	Str	1168	9201	22583	100	252	267.84	145.24	249	269.41	157.19	14	4	0	50	3863	0	Undefined	3	18.84	-0.01	13392
7	14	8	Block	1169	9651	22583	100	226.5	241.4	140.47	234	254.63	157.06	14	2	0	50	3863	0	Undefined	-7.5	7.4	-0.08	12070
7	15	8	Str	1170	10101	22583	100	212	220.24	135.93	216	241.98	309.41	4	0	0	50	3863	0	Undefined	-4	4.24	-0.07	11012
7	16	8	2202	1171	10551	22583	100	241.5	262.48	151.95	219	257.71	603.51	0	0	0	50	3863	0	Undefined	22.5	43.48	0.01	13124
7	17	8	2006	1172	11001	22583	100	205	222.08	130.19	223	243.34	147.89	16	4	0	50	3863	0	Undefined	-18	-0.92	-0.14	11104
7	18	8	1707	1173	11451	22583	100	177.5	205.38	151.3	201	219.92	150.08	18	8	0	50	3863	0	Undefined	-23.5	4.38	-0.1	10269
7	19	8	213	1174	11901	22583	100	181	209.74	146.31	197	215.71	153.16	20	6	0	50	3863	0	Undefined	-16	12.74	-0.04	10487
7	20	8	197	1175	12351	22583	100	215.5	233.42	138.78	208	228.52	157.71	18	6	0	50	3863	0	Undefined	7.5	25.42	0.03	11671
7	21	8	180	1176	12801	22583	100	190	200.48	97.56	212	228.91	137.4	8	0	0	50	3863	0	Undefined	-22	-11.52	-0.21	10024
8	1	1	105	1177	13785	19083	100	258	276.42	148.12	219	239.04	186.11	18	4	0	50	3864	0	Undefined	39	57.42	0.2	13821
8	2	1	86	1178	14235	19083	100	294.5	295.52	139.09	223	240.51	139	24	8	0	50	3864	0	Undefined	71.5	72.52	0.4	14776
8	3	1	912	1179	14685	19083	100	303.5	309.66	176.99	223	245.61	188.83	28	6	0	50	3864	0	Undefined	80.5	86.66	0.34	15483
8	4	1	629	1180	15135	19083	100	287	308.38	163.5	212	227.29	144.08	34	14	0	50	3864	0	Undefined	75	96.38	0.56	15419
8	5	1	531	1181	15585	19083	100	236	260.04	118.91	205	226.53	153.13	20	2	0	50	3864	0	Undefined	31	55.04	0.22	13002
8	6	1	495	1182	16035	19083	100	289	286.62	123.76	216	235.49	170.33	22	0	0	50	3864	0	Undefined	73	70.62	0.3	14331
8	7	1	441	1183	16485	19083	100	243	269.44	124.52	212	234.61	372.07	0	0	0	50	3864	0	Undefined	31	57.44	0.09	13472
8	8	1	426	1184	16935	19083	100	258	297.08	152	201	230.14	383.75	2	0	0	50	3864	0	Undefined	57	96.08	0.17	14854
8	9	1	394	1185	17385	19083	100	217.5	234.38	133.46	194	213.63	155.54	20	2	0	50	3864	0	Undefined	23.5	40.38	0.13	11719
8	10	1	375	1186	17835	19083	100	335	339.04	139.38	216	234.09	192.78	24	6	0	50	3864	0	Undefined	119	123.04	0.54	16952
8	11	1	341	1187	18285	19083	100	243	252.46	133.64	212	229.71	169.97	12	2	0	50	3864	0	Undefined	31	40.46	0.13	12623
8	12	1	325	1188	18735	19083	100	215.5	225.74	123.49	205	228.32	179.66	14	0	0	50	3864	0	Undefined	10.5	20.74	-0.01	11287
8	13	1	149	1189	19185	19083	100	291	293.18	123.15	227	242.62	148.88	22	8	0	50	3864	0	Undefined	64	66.18	0.34	14659
8	14	1	1225	1190	19635	19083	100	276.5	289.8	133.39	234	249.4	152.63	24	6	0	50	3864	0	Undefined	42.5	55.8	0.26	14490
8	15	1	1209	1191	20085	19083	100	206.5	253.1	154.44	223	242.68	150.79	18	6	0	50	3864	0	Undefined	-16.5	30.1	0.07	12655
8	16	1	1020	1192	20535	19083	100	212	214.94	115	230	248.8	175.42	6	2	0	50	3864	0	Undefined	-18	-15.06	-0.19	10747
8	17	1	1004	1193	20985	19083	100	279.5	304.88	158.73	241	259.32	141.65	24	12	0	50	3864	0	Undefined	38.5	63.88	0.32	15244
8	18	1	60	1194	21435	19083	100	320	330.82	124.72	241	275.96	645.23	0	0	0	50	3864	0	Undefined	79	89.82	0.09	16541
8	19	1	44	1195	21885	19083	100	256	261.44	110.42	241	286.67	903.16	0	0	0	50	3864	0	Undefined	15	20.44	-0.03	13072
8	20	1	21	1196	22335	19083	100	245	264.26	106.35	230	245.28	130.2	22	2	0	50	3864	0	Undefined	15	34.26	0.15	13213
8	21	1	4	1197	22785	19083	100	314.5	324.24	163.02	234	251.33	138.59	26	6	0	50	3864	0	Undefined	80.5	90.24	0.53	16212
8	1	2	9003	1198	13785	19583	100	221.5	234.28	131.88	219	242.28	291.3	2	0	0	50	3864	0	Undefined	2.5	15.28	-0.03	11714
8	2	2	2220	1199	14235	19583	100	206.5	246.94	144.31	223	257.17	455.32	0	0	0	50	3864	0	Undefined	-16.5	23.94	-0.02	12347
8	3	2	267	1200	14685	19583	100	305.5	349.32	196.47	219	238.3	152.19	38	22	0	50	3864	0	Undefined	86.5	130.32	0.73	17466
8	4	2	250	1201	15135	19583	100	265	266.46	130.83	201	220.16	139.44	28	6	0	50	3864	0	Undefined	64	65.46	0.33	13323
8	5	2	233	1202	15585	19583	100	292.5	301.58	127.09	205	225.66	165.27	18	6	0	50	3864	0	Undefined	87.5	96.58	0.46	15079
8	6	2	852	1203	16035	19583	100	236	225.58	116.03	212	233.69	158.24	8	2	0	50	3864	0	Undefined	24	13.58	-0.05	11279
8	7	2	1501	1204	16485	19583	100	226.5	255.16	155.67	208	225.51	139.54	24	8	0	50	3864	0	Undefined	18.5	47.16	0.21	12758
8	8	2	1403	1205	16935	19583	100	250.5	266.64	177.19	201	222.06	204.78	20	4	0	50	3864	0	Undefined	49.5	65.64	0.22	13332
8	9	2	1258	1206	17385	19583	100	230.5	249.8	176.05	194	212.03	137.03	26	10	0	50	3864	0	Undefined	36.5	55.8	0.28	12490
8	10	2	1242	1207	17835	19583	100	267	262.14	131.53	212	228.29	135.79	26	6	0	50	3864	0	Undefined	55	50.14	0.25	13107
8	11	2	140	1208	18285	19583	100	254	296.7	159.49	216	230.17	143.68	34	8	0	50	3864	0	Undefined	38	80.7	0.46	14835
8	12	2	123	1209	18735	19583	100	325.5	316.9	137.56	205	225.22	145.33	32	10	0	50	3864	0	Undefined	120.5	111.9	0.63	15845
8	13	2	307	1210	19185	19583	100	259.5	238.3	116.1	219	237.12	134.15	14	2	0	50	3864	0	Undefined	40.5	19.3	0.01	11915
8	14	2	291	1211	19635	19583	100	256	292.9	161.23	227	243.35	130.77	26	6	0	50	3864	0	Undefined	29	65.9	0.38	14645
8	15	2	2206	1212	20085	19583	100	203	210.86	112.08	227	241.53	147.18	6	2	0	50	3864	0	Undefined	-24	-16.14	-0.21	10543
8	16	2	2010	1213	20535	19583	100	263	286.68	131.99	227	244.61	151.47	28	4	0	50	3864	0	Undefined	36	59.68	0.28	14334
8	17	2	1804	1214	20985	19583	100	276	282.4	155.13	238	255.77	139.4	24	6	0	50	3864	0	Undefined	38	44.4	0.19	14120
8	18	2	1613	1215	21435	19583	100	258	262.2	116.62	234	253.6	133.61	22	0	0	50	3864	0	Undefined	24	28.2	0.06	13110
8	19	2	201	1216	21885	19583	100	280	330.32	143.35	230	247.33	136	38	14	0	50	3864	0	Undefined	50	100.32	0.61	16516
8	20	2	184	1217	22335	19583	100	263.5	295.92	124.93	223	237.83	126.79	24	10	0	50	3864	0	Undefined	40.5	72.92	0.46	14796
8	21	2	168	1218	22785	19583	100	260	271.74	130.79	234	247.67	122.58	18	6	0	50	3864	0	Undefined	26	37.74	0.2	13587
8	1	3	111	1219	13785	20083	100	223	243.72	111.62	223	247.61	257.14	6	0	0	50	3864	0	Undefined	0	20.72	-0.02	12186
8	2	3	92	1220	14235	20083	100	283.5	312.04	143.18	238	264.93	402.75	2	0	0	50	3864	0	Undefined	45.5	74.04	0.12	15602
8	3	3	916	1221	14685	20083	100	261.5	263.62	142.02	219	238.14	159.45	10	4	0	50	3864	0	Undefined	42.5	44.62	0.16	13181
8	4	3	900	1222	15135	20083	100	256	263.92	139.02	208	231.86	205.43	8	4	0	50	3864	0	Undefined	48	55.92	0.16	13196
8	5	3	538	1223	15585	20083	100	234	249.62	147.24	208	230.31	160	20	2	0	50	3864	0	Undefined	26	41.62	0.12	12481
8	6	3	499	1224	16035	20083	100	303.5	312.2	139.86	219	239.47	146.47	24	16	0	50	3864	0	Undefined	84.5	93.2	0.5	15610
8	7	3	481	1225	16485	20083	100	260	303.3	175.32	208	230.27	142.95	30	10	0	50	3864	0	Undefined	52	95.3	0.51	15165
8	8	3	432	1226	16935	20083	100	221	227.04	115.94	197	229.31	476.08	0	0	0	50	3864	0	Undefined	24	30.04	0	11352
8	9	3	398	1227	17385	20083	100	395	392.68	210.85	194	215.71	142.66	62	28	0	50	3864	0	Undefined	201	198.68	1.24	19634
8	10	3	379	1228	17835	20083	100	267	282.2	124.21	208	228.3	146.22	24	4	0	50	3864	0	Undefined	59	74.2	0.37	14110
8	11	3	362	1229	18285	20083	100	263.5	290.2	123.16	212	230.16	159.28	24	6	0	50	3864	0	Undefined	51.5	78.2	0.38	14510
8	12	3	329	1230	18745	20083	100	1794.5	1973.66	726.36	208	228.83	157.14	100	100	0	50	3864	0	Undefined	1586.5	1765.66	11.1	98683
8	13	3	153	1231	19185	20083	100	223	260.42	141.37	219	237.62	142.86	22	6	0	50	3864	0	Undefined	4	41.42	0.16	13021
8	14	3	1230	1232	19635	20083	100	226.5	246.98	136.32	227	242.5	136.01	24	2	0	50	3864	0	Undefined	-0.5	19.98	0.03	12349
8	15	3	1213	1233	20085	20083	100	227	227.82	121.23	219	233.63	139.07	14	4	0	50	3864	0	Undefined	8	8.82	-0.04	11391
8	16	3	1024	1234	20535	20083	100	234	228.22	124.52	216	233.45	151.2	12	2	0	50	3864	0	Undefined	18	12.22	-0.03	11411
8	17	3	1008	1235	20985	20083	100	303.5	315.14	159.94	238	257.53	140.63	26	6	0	50	3864	0	Undefined	65.5	77.14	0.41	15757
8	18	3	73	1236	21435	20083	100	384	394.24	158.65	245	261.77	141.4	48	14	0	50	3864	0	Undefined	139	149.24	0.94	19712
8	19	3	48	1237	21885	20083	100	278	264.64	116.5	230	245.27	139.82	16	4	0	50	3864	0	Undefined	48	34.64	0.14	13232
8	20	3	25	1238	22335	20083	100	344	349.58	126.11	230	243.61	131.91	44	14	0	50	3864	0	Undefined	114	119.58	0.8	17479
8	21	3	9	1239	22785	20083	100	252.5	264.64	108.14	238	256.05	365.32	0	0	0	50	3864	0	Undefined	14.5	26.64	0.02	13232
8	1	4	8004	1240	13785	20583	100	199.5	219.9	110.31	219	238.28	140.78	12	0	0	50	3864	0	Undefined	-19.5	0.9	-0.13	10995
8	2	4	2601	1241	14235	20583	100	234	248.16	121.52	234	252.44	151.91	12	2	0	50	3864	0	Undefined	0	14.16	-0.03	12408
8	3	4	271	1242	14685	20583	100	254	276.48	157.34	212	231.7	162.47	22	8	0	50	3864	0	Undefined	42	64.48	0.28	13824
8	4	4	254	1243	15135	20583	100	300	325.34	166.05	194	216.29	144.79	42	20	0	50	3864	0	Undefined	106	131.34	0.75	16267
8	5	4	237	1244	15585	20583	100	201	232.74	110.35	197	214.06	151.51	16	0	0	50	3864	0	Undefined	4	35.74	0.12	11637
8	6	4	219	1245	16035	20583	100	250.5	272.1	155.67	214	232.83	139.9	22	8	0	50	3864	0	Undefined	36.5	58.1	0.28	13605
8	7	4	1601	1246	16485	20583	100	190	209.94	100.63	201	220.19	138.6	8	2	0	50	3864	0	Undefined	-11	8.94	-0.07	10497
8	8	4	1407	1247	16935	20583	100	221.5	227.22	115.68	190	217.91	456.89	0	0	0	50	3864	0	Undefined	31.5	37.22	0.02	11361
8	9	4	1303	1248	17385	20583	100	213.5	220.76	96.48	190	208.01	136.12	14	0	0	50	3864	0	Undefined	23.5	30.76	0.09	11038
8	10	4	1246	1249	17835	20583	100	230.5	245.78	111.21	212	224.18	135.44	14	4	0	50	3864	0	Undefined	18.5	33.78	0.16	12289
8	11	4	802	1250	18285	20583	100	327.5	336.28	165.3	208	226.94	155.86	34	18	0	50	3864	0	Undefined	119.5	128.28	0.7	16814
8	12	4	128	1251	18745	20583	100	5597.5	6371.92	3521.53	212	232.46	160.49	100	100	0	50	3864	0	Undefined	5385.5	6159.92	38.26	318596
8	13	4	315	1252	19185	20583	100	182.5	201.34	115	216	234.51	131.76	10	2	0	50	3864	0	Undefined	-33.5	-14.66	-0.25	10067
8	14	4	295	1253	19635	20583	100	254	271.88	128.1	234	250.56	138.22	20	4	0	50	3864	0	Undefined	20	37.88	0.15	13594
8	15	4	2210	1254	20085	20583	100	179	202.26	118.57	216	233.84	138.32	10	4	0	50	3864	0	Undefined	-37	-13.74	-0.23	10113
8	16	4	2101	1255	20535	20583	100	179	195.7	102.61	219	238.17	150.04	6	2	0	50	3864	0	Undefined	-40	-23.3	-0.28	9785
8	17	4	1808	1256	20985	20583	100	245	286.68	160.04	238	251.89	135.27	24	6	0	50	3864	0	Undefined	7	48.68	0.26	14334
8	18	4	1617	1257	21435	20583	100	258	257.08	123.11	238	253.77	132.73	16	2	0	50	3864	0	Undefined	20	19.08	0.02	12854
8	19	4	205	1258	21885	20583	100	252.5	297.38	162.65	223	239.67	128.31	28	12	0	50	3864	0	Undefined	29.5	74.38	0.45	14869
8	20	4	189	1259	22335	20583	100	364.5	387.12	153.21	223	237.85	121.53	58	22	0	50	3864	0	Undefined	141.5	164.12	1.23	19356
8	21	4	172	1260	22785	20583	100	245	306.54	362.59	234	252.67	365.59	2	2	0	50	3864	0	Undefined	11	72.54	0.15	15327
8	1	5	115	1261	13785	21083	100	184.5	208.44	130.97	205	221.87	148.11	12	2	0	50	3864	0	Undefined	-20.5	3.44	-0.09	10422
8	2	5	97	1262	14235	21083	100	263	288.42	137.84	219	239.29	145.1	26	8	0	50	3864	0	Undefined	44	69.42	0.34	14421
8	3	5	278	1263	14685	21083	100	267	268.64	118.56	205	221.53	135.79	24	6	0	50	3864	0	Undefined	62	63.64	0.35	13432
8	4	5	904	1264	15135	21083	100	585.5	596.8	232.55	194	220.66	147.35	90	62	0	50	3864	0	Undefined	391.5	402.8	2.55	29840
8	5	5	542	1265	15585	21083	100	193.5	205.22	121.54	179	197.4	133.12	24	0	0	50	3864	0	Undefined	14.5	26.22	0.06	10261
8	6	5	504	1266	16035	21083	100	320	313.24	155.65	197	213.9	134.42	46	20	0	50	3864	0	Undefined	123	116.24	0.74	15662
8	7	5	485	1267	16485	21083	100	254	247.82	112.29	190	206.69	184.02	14	2	0	50	3864	0	Undefined	64	57.82	0.22	12391
8	8	5	Str	1268	16935	21083	100	223	235.4	127.1	179	205.45	276.7	8	0	0	50	3864	0	Undefined	44	56.4	0.11	11770
8	9	5	403	1269	17385	21083	100	190	208.74	135.38	186	203.2	130.72	16	8	0	50	3864	0	Undefined	4	22.74	0.04	10437
8	10	5	383	1270	17835	21083	100	243	282.22	165.17	212	225.99	133.47	26	12	0	50	3864	0	Undefined	31	70.22	0.42	14111
8	11	5	366	1271	18285	21083	100	358.5	372.82	201.37	205	221.38	136.53	52	20	0	50	3864	0	Undefined	153.5	167.82	1.11	18641
8	12	5	333	1272	18735	21083	100	243.5	244.74	115.3	216	230.7	145.4	12	2	0	50	3864	0	Undefined	27.5	28.74	0.1	12237
8	13	5	159	1273	19185	21083	100	261.5	288.3	138.53	230	248.36	144.16	22	6	0	50	3864	0	Undefined	31.5	58.3	0.28	14415
8	14	5	1234	1274	19635	21083	100	252.5	286.18	157.58	249	265.85	142.38	20	4	0	50	3864	0	Undefined	3.5	37.18	0.14	14309
8	15	5	1217	1275	20085	21083	100	221.5	248.04	152.03	221	238.19	132.04	22	10	0	50	3864	0	Undefined	0.5	27.04	0.07	12402
8	16	5	1201	1276	20535	21083	100	214	221.02	108.99	223	238.15	133.11	12	0	0	50	3864	0	Undefined	-9	-1.98	-0.13	11051
8	17	5	1012	1277	20985	21083	100	241	261.48	126.72	238	255.63	209.07	10	0	0	50	3864	0	Undefined	3	23.48	0.03	13074
8	18	5	77	1278	21435	21083	100	322	334.64	101.96	241	259.66	207.79	14	0	0	50	3864	0	Undefined	81	93.64	0.36	16732
8	19	5	52	1279	21885	21083	100	230	236.14	125.6	223	241.25	158.17	10	2	0	50	3864	0	Undefined	7	13.14	-0.03	11807
8	20	5	29	1280	22335	21083	100	336.5	335.22	153.12	216	229.05	118.04	50	18	0	50	3864	0	Undefined	120.5	119.22	0.9	16761
8	21	5	13	1281	22785	21083	100	300	307.54	111.72	230	242.36	119.32	32	8	0	50	3864	0	Undefined	70	77.54	0.55	15377
8	1	6	8008	1282	13785	21583	100	210	219.88	121.03	186	206.02	200.1	6	0	0	50	3864	0	Undefined	24	33.88	0.07	10994
8	2	6	3302	1283	14235	21583	100	230.5	252.78	161.94	212	228.62	144.1	20	8	0	50	3864	0	Undefined	18.5	40.78	0.17	12639
8	3	6	275	1284	14685	21583	100	258	256.16	128.58	201	228.26	364.44	2	0	0	50	3864	0	Undefined	57	55.16	0.08	12808
8	4	6	259	1285	15135	21583	100	261.5	268.68	120.53	194	210.47	134.41	32	4	0	50	3864	0	Undefined	67.5	74.68	0.43	13434
8	5	6	242	1286	15585	21583	100	206.5	227.94	140.75	183	199.5	133.37	18	8	0	50	3864	0	Undefined	23.5	44.94	0.21	11397
8	6	6	223	1287	16035	21583	100	296	285.4	155.01	201	218.22	136.85	36	12	0	50	3864	0	Undefined	95	84.4	0.49	14270
8	7	6	1605	1288	16485	21583	100	247	277.04	169.81	194	210.93	135.48	30	14	0	50	3864	0	Undefined	53	83.04	0.49	13852
8	8	6	1411	1289	16935	21583	100	221	224.46	114.02	183	205.34	245.04	4	0	0	50	3864	0	Undefined	38	41.46	0.08	11223
8	9	6	1307	1290	17385	21583	100	259.5	250.94	109.8	190	211.02	136.56	20	4	0	50	3864	0	Undefined	69.5	60.94	0.29	12547
8	10	6	1250	1291	17835	21583	100	280	284.62	136.09	219	240.97	274.93	4	0	0	50	3864	0	Undefined	61	65.62	0.16	14231
8	11	6	807	1292	18285	21583	100	276	299.06	143.67	212	230.79	152.86	26	8	0	50	3864	0	Undefined	64	87.06	0.45	14953
8	12	6	132	1293	18735	21583	100	289	289.6	124.44	216	244.29	571.78	0	0	0	50	3864	0	Undefined	73	73.6	0.08	14480
8	13	6	320	1294	19185	21583	100	195.5	200.1	111.34	230	261.25	566.07	0	0	0	50	3864	0	Undefined	-34.5	-29.9	-0.11	10005
8	14	6	299	1295	19635	21583	100	223	224.16	107.46	249	267.53	153.59	6	0	0	50	3864	0	Undefined	-26	-24.84	-0.28	11208
8	15	6	2214	1296	20085	21583	100	223	223.64	115.31	230	248.88	145.69	16	0	0	50	3864	0	Undefined	-7	-6.36	-0.17	11182
8	16	6	2105	1297	20535	21583	100	208	226.62	126.65	223	240.7	133.43	12	2	0	50	3864	0	Undefined	-15	3.62	-0.11	11331
8	17	6	2002	1298	20985	21583	100	227	237.72	115.18	230	244.59	138.07	16	6	0	50	3864	0	Undefined	-3	7.72	-0.05	11886
8	18	6	1703	1299	21435	21583	100	206.5	232.48	104.64	234	251.62	132.86	10	2	0	50	3864	0	Undefined	-27.5	-1.52	-0.14	11624
8	19	6	209	1300	21885	21583	100	279.5	294.28	137.19	216	236.16	193.88	26	2	0	50	3864	0	Undefined	63.5	78.28	0.3	14714
8	20	6	193	1301	22335	21583	100	248.5	255.8	114.57	212	226.84	164.13	18	0	0	50	3864	0	Undefined	36.5	43.8	0.18	12790
8	21	6	176	1302	22785	21583	100	294.5	314.52	137.51	230	243.16	118.45	26	12	0	50	3864	0	Undefined	64.5	84.52	0.6	15726
8	1	7	119	1303	13785	22083	100	194	252.36	143.86	183	207.23	200.13	16	2	0	50	3864	0	Undefined	11	69.36	0.23	12618
8	2	7	101	1304	14235	22083	100	235.5	263.52	130.03	212	225.5	135.84	20	10	0	50	3864	0	Undefined	23.5	51.52	0.28	13176
8	3	7	Block	1305	14685	22083	100	248.5	253.26	146.83	208	233.21	365.01	4	0	0	50	3864	0	Undefined	40.5	45.26	0.05	12663
8	4	7	908	1306	15135	22083	100	556.5	573.34	165.3	205	225.62	144.95	92	70	0	50	3864	0	Undefined	351.5	368.34	2.4	28667
8	5	7	506	1307	15585	22083	100	324	336.14	214.55	197	218.61	147.03	40	14	0	50	3864	0	Undefined	127	139.14	0.8	16807
8	6	7	527	1308	16035	22083	100	257.5	242.9	158.97	219	243.2	153.93	16	6	0	50	3864	0	Undefined	38.5	23.9	0	12145
8	7	7	490	1309	16485	22083	100	252	255.96	135.85	205	222.08	144.1	30	6	0	50	3864	0	Undefined	47	50.96	0.24	12798
8	8	7	Str	1310	16935	22083	100	184.5	197.16	92.57	194	207.49	134.56	10	0	0	50	3864	0	Undefined	-9.5	3.16	-0.08	9858
8	9	7	419	1311	17385	22083	100	234	246.82	135.9	197	213.51	137.16	30	6	0	50	3864	0	Undefined	37	49.82	0.24	12341
8	10	7	388	1312	17835	22083	100	318.5	320.38	144.83	227	251.09	319.38	4	0	0	50	3864	0	Undefined	91.5	93.38	0.22	16019
8	11	7	371	1313	18285	22083	100	316.5	330.6	116.61	216	239.55	195.29	32	0	0	50	3864	0	Undefined	100.5	114.6	0.47	16530
8	12	7	337	1314	18735	22083	100	331.5	346.98	181.89	212	231.83	160	38	18	0	50	3864	0	Undefined	119.5	134.98	0.72	17349
8	13	7	164	1315	19185	22083	100	206.5	217.98	134.07	223	242.8	143.69	8	2	0	50	3864	0	Undefined	-16.5	-5.02	-0.17	10899
8	14	7	1238	1316	19635	22083	100	226.5	246.2	132.52	245	261.34	172.88	10	2	0	50	3864	0	Undefined	-18.5	1.2	-0.09	12310
8	15	7	1221	1317	20085	22083	100	247	256.78	114.46	227	246.97	172.34	10	0	0	50	3864	0	Undefined	20	29.78	0.06	12839
8	16	7	1205	1318	20535	22083	100	208	231.8	113.87	227	245.4	146.57	14	0	0	50	3864	0	Undefined	-19	4.8	-0.09	11590
8	17	7	1016	1319	20985	22083	100	212	234.08	128.36	227	244.5	137.36	20	4	0	50	3864	0	Undefined	-15	7.08	-0.08	11704
8	18	7	82	1320	21435	22083	100	305.5	314.36	118.74	230	246.2	131.25	34	6	0	50	3864	0	Undefined	75.5	84.36	0.52	15718
8	19	7	56	1321	21885	22083	100	219.5	256.72	127.09	208	221.15	118.58	28	8	0	50	3864	0	Undefined	11.5	48.72	0.3	12836
8	20	7	37	1322	22335	22083	100	219	246.4	163.18	201	229.93	636.41	2	0	0	50	3864	0	Undefined	18	45.4	0.03	12320
8	21	7	17	1323	22785	22083	100	223	248.1	129.67	227	252.19	450.11	2	0	0	50	3864	0	Undefined	-4	21.1	-0.01	12405
8	1	8	Str	1324	13785	22583	100	175.5	180.06	113.34	190	208.39	134.29	12	0	0	50	3864	0	Undefined	-14.5	-9.94	-0.21	9003
8	2	8	Str	1325	14235	22583	100	226.5	257.48	147.19	208	225.55	136.47	24	8	0	50	3864	0	Undefined	18.5	49.48	0.23	12874
8	3	8	Str	1326	14685	22583	100	234	242.36	119.04	208	224.4	146.22	20	2	0	50	3864	0	Undefined	26	34.36	0.12	12118
8	4	8	Block	1327	15135	22583	100	223	254.42	155.2	197	216.92	146.48	30	10	0	50	3864	0	Undefined	26	57.42	0.26	12721
8	5	8	811	1328	15595	22593	100	31782.5	31973	1813.23	227	1595	5328.23	100	100	0	50	3864	0	Undefined	31555.5	31746	5.7	1598648
8	6	8	228	1329	16035	22583	100	281.5	312.62	165.26	234	266.94	336.72	8	0	0	50	3864	0	Undefined	47.5	78.62	0.14	15631
8	7	8	1609	1330	16485	22583	100	250.5	252.22	135.89	212	233.23	146.45	20	4	0	50	3864	0	Undefined	38.5	40.22	0.13	12611
8	8	8	1415	1331	16935	22583	100	260	261.16	159.91	197	217.49	145.13	22	8	0	50	3864	0	Undefined	63	64.16	0.3	13058
8	9	8	1311	1332	17385	22583	100	216	225.18	130.68	201	218.1	136	18	4	0	50	3864	0	Undefined	15	24.18	0.05	11259
8	10	8	1254	1333	17835	22583	100	223	245.26	148.88	230	248.64	210.62	10	2	0	50	3864	0	Undefined	-7	15.26	-0.02	12263
8	11	8	143	1334	18285	22583	100	323.5	349.82	156.7	219	237.05	138.13	48	22	0	50	3864	0	Undefined	104.5	130.82	0.82	17491
8	12	8	136	1335	18735	22583	100	291	288.72	125.03	216	235.1	136.79	28	2	0	50	3864	0	Undefined	75	72.72	0.39	14436
8	13	8	Str	1336	19185	22583	100	179	220.62	137.47	230	246.79	147.75	14	4	0	50	3864	0	Undefined	-51	-9.38	-0.18	11031
8	14	8	Block	1337	19635	22583	100	272.5	265.4	107.23	245	263.75	167.05	12	0	0	50	3864	0	Undefined	27.5	20.4	0.01	13270
8	15	8	Str	1338	20085	22583	100	228.5	220.62	98.74	219	236.84	157.39	6	0	0	50	3864	0	Undefined	9.5	1.62	-0.1	11031
8	16	8	2202	1339	20535	22583	100	177	192.82	110.2	219	235.98	138.7	8	0	0	50	3864	0	Undefined	-42	-26.18	-0.31	9641
8	17	8	2006	1340	20985	22583	100	225	237.86	107.3	230	249.4	142.74	16	0	0	50	3864	0	Undefined	-5	7.86	-0.08	11893
8	18	8	1707	1341	21435	22583	100	219	231.98	101.38	238	252.82	133.61	6	2	0	50	3864	0	Undefined	-19	-6.02	-0.16	11599
8	19	8	213	1342	21885	22583	100	217.5	229.78	120.68	208	225.63	125.71	20	4	0	50	3864	0	Undefined	9.5	21.78	0.03	11489
8	20	8	197	1343	22335	22583	100	257.5	273.38	120.83	205	218.13	133.82	24	10	0	50	3864	0	Undefined	52.5	68.38	0.41	13669
8	21	8	180	1344	22785	22583	100	318	299.86	93.78	227	251.62	450.25	0	0	0	50	3864	0	Undefined	91	72.86	0.11	14993
9	1	1	102	1345	3881	23522	100	637	637.22	208.42	439	459.29	182.45	52	21	0	51	3863	0	Undefined	198	198.22	0.98	32498
9	2	1	83	1346	4331	23522	100	578	582.14	186.08	424	440.51	169.12	45	11	0	51	3863	0	Undefined	154	158.14	0.84	29689
9	3	1	909	1347	4781	23522	100	908	951.41	550.13	432	446.18	172.33	90	60	0	51	3863	0	Undefined	476	519.41	2.93	48522
9	4	1	535	1348	5231	23522	100	545	560.04	167.78	516	544.12	275.85	5	0	0	51	3863	0	Undefined	29	44.04	0.06	28562
9	5	1	528	1349	5681	23522	100	542	568.45	197.34	523	544.3	195.19	21	1	0	51	3863	0	Undefined	19	45.45	0.12	28991
9	6	1	491	1350	6131	23522	100	747	766.76	207.11	531	562.76	266.62	41	7	0	51	3863	0	Undefined	216	235.76	0.77	39105
9	7	1	438	1351	6581	23522	100	1905	1887.33	516.28	663	688.87	374.94	94	82	0	51	3863	0	Undefined	1242	1224.33	3.2	96254
9	8	1	420	1352	7031	23522	100	1025	1053.16	237.86	930	968.05	346.53	17	1	0	51	3863	0	Undefined	95	123.16	0.25	53711
9	9	1	389	1353	7481	23522	100	1974	1903.53	503.95	1029	1064.5	396.05	78	60	0	51	3863	0	Undefined	945	874.53	2.12	97080
9	10	1	372	1354	7931	23522	100	362	373.92	149.03	315	404.07	534.22	0	0	0	51	3863	0	Undefined	47	58.92	-0.06	19070
9	11	1	338	1355	8381	23522	100	234	263.04	166.32	212	232.64	145.4	21	9	0	51	3863	0	Undefined	22	51.04	0.21	13415
9	12	1	322	1356	8831	23522	100	223	244.1	117.94	227	249.37	197.7	5	0	0	51	3863	0	Undefined	-4	17.1	-0.03	12449
9	13	1	144	1357	9281	23522	100	348	364.84	175.33	245	271.3	248.43	27	1	0	51	3863	0	Undefined	103	119.84	0.38	18607
9	14	1	1222	1358	9731	23522	100	223	254.12	136.7	234	252.53	159	15	5	0	51	3863	0	Undefined	-11	20.12	0.01	12960
9	15	1	1206	1359	10181	23522	100	252	280.86	168.25	223	241.33	152.53	21	7	0	51	3863	0	Undefined	29	57.86	0.26	14324
9	16	1	1017	1360	10631	23522	100	212	238.73	148.24	227	240.55	143.68	11	5	0	51	3863	0	Undefined	-15	11.73	-0.01	12175
9	17	1	1001	1361	11081	23522	100	223	245.78	145.81	230	246.46	147.85	21	5	0	51	3863	0	Undefined	-7	15.78	0	12535
9	18	1	57	1362	11531	23522	100	190	218	146.86	201	239.59	755.69	0	0	0	51	3863	0	Undefined	-11	17	-0.03	11118
9	19	1	38	1363	11981	23522	100	256	279.25	144.8	190	211.39	136.73	35	9	0	51	3863	0	Undefined	66	89.25	0.5	14242
9	20	1	18	1364	12431	23522	100	190	231.86	136.16	212	236.26	172.52	15	1	0	51	3863	0	Undefined	-22	19.86	-0.03	11825
9	21	1	1	1365	12861	23522	100	17980	16540.4	3488.29	208	229.95	177.4	100	100	0	51	3863	0	Undefined	17772	16332.4	91.94	843560
9	1	2	3502	1366	3881	24022	100	688	789.31	532.71	432	444.08	170.31	62	39	0	51	3863	0	Undefined	256	357.31	2.03	40255
9	2	2	2217	1367	4331	24022	100	406	485.35	242.06	446	467.14	228.71	17	3	0	51	3863	0	Undefined	-40	39.35	0.08	24753
9	3	2	263	1368	4781	24022	100	1285	1202.39	408.49	446	468.77	351.86	74	60	0	51	3863	0	Undefined	839	756.39	2.08	61322
9	4	2	247	1369	5231	24022	100	622	662.08	164.08	538	558.62	360.02	7	0	0	51	3863	0	Undefined	84	124.08	0.29	33766
9	5	2	229	1370	5681	24022	100	718	695.92	191.19	523	545.01	194.48	50	15	0	51	3863	0	Undefined	195	172.92	0.78	35492
9	6	2	214	1371	6131	24022	100	710	711.25	232.63	556	594	482.69	7	0	0	51	3863	0	Undefined	154	155.25	0.24	36274
9	7	2	1416	1372	6581	24022	100	736	765.82	241.46	644	670.12	376.22	17	0	0	51	3863	0	Undefined	92	121.82	0.25	39057
9	8	2	1312	1373	7031	24022	100	952	986.73	215.52	890	924.78	312.65	17	1	0	51	3863	0	Undefined	62	96.73	0.2	50323
9	9	2	1255	1374	7481	24022	100	1494	1494.59	384.45	1084	1119.92	361.94	54	19	0	51	3863	0	Undefined	410	410.59	1.04	76224
9	10	2	1239	1375	7931	24022	100	355	339.82	158.66	355	470.01	436.81	0	0	0	51	3863	0	Undefined	0	-15.18	-0.3	17331
9	11	2	137	1376	8381	24022	100	256	290.94	145.35	208	225.3	144.5	21	13	0	51	3863	0	Undefined	48	82.94	0.45	14838
9	12	2	120	1377	8831	24022	100	256	254.29	142.34	219	237.21	147.2	15	3	0	51	3863	0	Undefined	37	35.29	0.12	12969
9	13	2	304	1378	9281	24022	100	227	238.41	108.08	234	251.67	170.62	7	0	0	51	3863	0	Undefined	-7	4.41	-0.08	12159
9	14	2	288	1379	9731	24022	100	252	253.98	122.35	223	242.51	148.18	19	0	0	51	3863	0	Undefined	29	30.98	0.08	12953
9	15	2	2203	1380	10181	24022	100	241	250.2	144.34	219	237.63	154.51	23	1	0	51	3863	0	Undefined	22	31.2	0.08	12760
9	16	2	2007	1381	10631	24022	100	238	262.67	152.92	223	240.45	140.37	19	7	0	51	3863	0	Undefined	15	39.67	0.16	13396
9	17	2	1801	1382	11081	24022	100	245	256.27	151.81	223	242.36	151.41	19	9	0	51	3863	0	Undefined	22	33.27	0.09	13070
9	18	2	1610	1383	11531	24022	100	190	200.27	105.1	201	223.77	150.25	11	0	0	51	3863	0	Undefined	-11	-0.73	-0.16	10214
9	19	2	198	1384	11981	24022	100	175	220.45	143.75	194	215.31	157.47	23	1	0	51	3863	0	Undefined	-19	26.45	0.03	11243
9	20	2	181	1385	12431	24022	100	263	294.49	151.44	212	233.94	142.46	39	11	0	51	3863	0	Undefined	51	82.49	0.43	15019
9	21	2	165	1386	12881	24022	100	234	241.04	148.72	205	224.79	138.68	27	5	0	51	3863	0	Undefined	29	36.04	0.12	12293
9	1	3	106	1387	3881	24522	100	615	621.76	174.58	421	439.06	163.07	56	23	0	51	3863	0	Undefined	194	200.76	1.12	31710
9	2	3	87	1388	4331	24522	100	644	698.08	206.98	446	462.36	170.15	62	29	0	51	3863	0	Undefined	198	252.08	1.39	35602
9	3	3	913	1389	4781	24522	100	802	809.51	330.37	450	476.06	413.07	33	1	0	51	3863	0	Undefined	352	359.51	0.81	41285
9	4	3	630	1390	5231	24522	100	483	561.1	292.22	534	547.87	193.38	15	1	0	51	3863	0	Undefined	-51	27.1	0.07	28616
9	5	3	534	1391	5681	24522	100	435	476.04	175.58	509	529.16	218.05	11	0	0	51	3863	0	Undefined	-74	-32.96	-0.24	24278
9	6	3	496	1392	6131	24522	100	688	738.67	225.15	534	562.75	221.72	37	15	0	51	3863	0	Undefined	154	204.67	0.79	37672
9	7	3	442	1393	6581	24522	100	813	825.43	212.87	655	673.8	221.4	39	9	0	51	3863	0	Undefined	158	170.43	0.68	42097
9	8	3	428	1394	7031	24522	100	1168	1220.67	345.08	838	876.78	300.28	52	23	0	51	3863	0	Undefined	330	382.67	1.15	62254
9	9	3	395	1395	7481	24522	100	1688	1764.47	414.91	1051	1092.62	403.01	74	35	0	51	3863	0	Undefined	637	713.47	1.67	89988
9	10	3	376	1396	7931	24522	100	410	457.02	244.5	413	503.94	358.88	13	0	0	51	3863	0	Undefined	-3	44.02	-0.13	23308
9	11	3	359	1397	8381	24522	100	326	327.92	140.47	219	273.41	503.97	1	0	0	51	3863	0	Undefined	107	108.92	0.11	16724
9	12	3	326	1398	8831	24522	100	208	227.16	139	230	273.56	443.63	0	0	0	51	3863	0	Undefined	-22	-2.84	-0.1	11585
9	13	3	151	1399	9281	24522	100	263	290.29	154.52	234	249.07	161.71	19	7	0	51	3863	0	Undefined	29	56.29	0.25	14805
9	14	3	1227	1400	9731	24522	100	212	214.98	117.13	223	238.51	147.78	11	1	0	51	3863	0	Undefined	-11	-8.02	-0.16	10964
9	15	3	1211	1401	10181	24522	100	205	237.29	131.45	212	231.24	149.65	19	3	0	51	3863	0	Undefined	-7	25.29	0.04	12102
9	16	3	1022	1402	10631	24522	100	241	249.86	135.41	219	237.54	140.47	21	1	0	51	3863	0	Undefined	22	30.86	0.09	12743
9	17	3	1006	1403	11081	24522	100	245	254.94	132.82	212	233.7	140.71	27	1	0	51	3863	0	Undefined	33	42.94	0.15	13002
9	18	3	71	1404	11531	24522	100	223	246.47	139.28	205	232.11	164.22	13	3	0	51	3863	0	Undefined	18	41.47	0.09	12570
9	19	3	46	1405	11981	24522	100	168	175.65	106.52	190	208.35	144.52	5	1	0	51	3863	0	Undefined	-22	-14.35	-0.23	8958
9	20	3	23	1406	12431	24522	100	230	248.2	152.75	205	223.2	140	21	3	0	51	3863	0	Undefined	25	43.2	0.18	12658
9	21	3	6	1407	12881	24522	100	234	240.27	121.29	201	219.91	136.21	19	3	0	51	3863	0	Undefined	33	39.27	0.15	12254
9	1	4	8001	1408	3881	25022	100	571	580.57	185.23	402	421.12	158.69	52	23	0	51	3863	0	Undefined	169	178.57	1	29609
9	2	4	2221	1409	4331	25022	100	362	387.59	131.46	421	438.4	169.4	5	0	0	51	3863	0	Undefined	-59	-33.41	-0.3	19767
9	3	4	268	1410	4781	25022	100	611	658.41	195.99	435	457.64	292.55	33	1	0	51	3863	0	Undefined	176	223.41	0.69	33579
9	4	4	251	1411	5231	25022	100	791	816.06	178.1	512	533.61	188.47	68	29	0	51	3863	0	Undefined	279	304.06	1.5	41619
9	5	4	234	1412	5681	25022	100	816	811.37	219.79	494	517.66	204.8	60	33	0	51	3863	0	Undefined	322	317.37	1.43	41380
9	6	4	215	1413	6131	25022	100	1007	1041.78	295.94	549	566.01	206.74	86	56	0	51	3863	0	Undefined	458	492.78	2.3	53131
9	7	4	1502	1414	6581	25022	100	773	821.84	241.06	648	665.61	211.17	37	9	0	51	3863	0	Undefined	125	173.84	0.74	41914
9	8	4	1404	1415	7031	25022	100	805	843.76	272.86	787	822.87	271.91	13	3	0	51	3863	0	Undefined	18	56.76	0.08	43032
9	9	4	1259	1416	7481	25022	100	1674	1630.29	345.25	1066	1104.12	388.14	66	27	0	51	3863	0	Undefined	608	564.29	1.36	83145
9	10	4	1243	1417	7931	25022	100	538	590.76	242.85	494	565.77	377.1	11	0	0	51	3863	0	Undefined	44	96.76	0.07	30129
9	11	4	142	1418	8381	25022	100	311	328.55	137.73	223	296.01	682.64	0	0	0	51	3863	0	Undefined	88	105.55	0.05	16756
9	12	4	125	1419	8831	25022	100	282	305.82	118.95	223	281.41	640.55	0	0	0	51	3863	0	Undefined	59	82.82	0.04	15597
9	13	4	309	1420	9281	25022	100	249	258.57	139.53	238	255.04	143.51	11	5	0	51	3863	0	Undefined	11	20.57	0.02	13187
9	14	4	293	1421	9731	25022	100	212	220.9	130.67	223	241.01	142.12	15	3	0	51	3863	0	Undefined	-11	-2.1	-0.14	11266
9	15	4	2208	1422	10181	25022	100	205	211.31	115.85	212	231.13	191.83	3	0	0	51	3863	0	Undefined	-7	-0.69	-0.1	10777
9	16	4	2012	1423	10631	25022	100	238	239.27	132.75	219	238.03	195.11	9	1	0	51	3863	0	Undefined	19	20.27	0.01	12203
9	17	4	1806	1424	11081	25022	100	216	221.43	132.02	216	374.41	2587.29	0	0	0	51	3863	0	Undefined	0	5.43	-0.06	11293
9	18	4	1615	1425	11531	25022	100	194	201.53	119.16	216	384.55	2614.95	0	0	0	51	3863	0	Undefined	-22	-14.47	-0.07	10278
9	19	4	203	1426	11981	25022	100	219	234.82	153.13	190	219	402.46	3	0	0	51	3863	0	Undefined	29	44.82	0.04	11976
9	20	4	187	1427	12431	25022	100	234	232.18	144.49	212	239.7	429.97	3	0	0	51	3863	0	Undefined	22	20.18	-0.02	11841
9	21	4	170	1428	12881	25022	100	201	225.25	144.62	205	233.37	421.25	0	0	0	51	3863	0	Undefined	-4	20.25	-0.02	11488
9	1	5	112	1429	3881	25522	100	501	529.1	206.1	399	415.5	208.77	31	7	0	51	3863	0	Undefined	102	130.1	0.54	26984
9	2	5	93	1430	4331	25522	100	560	560.75	197.16	413	435.77	189.11	39	13	0	51	3863	0	Undefined	147	147.75	0.66	28598
9	3	5	917	1431	4781	25522	100	721	1000.59	1354.47	435	461.65	300.77	49	15	0	51	3863	0	Undefined	286	565.59	1.79	51030
9	4	5	901	1432	5221	25512	100	2985	2886.82	748.82	509	533.45	337.79	96	96	0	51	3863	0	Undefined	2476	2377.82	6.97	147228
9	5	5	539	1433	5681	25522	100	630	639.31	161.96	494	523.08	287.21	11	1	0	51	3863	0	Undefined	136	145.31	0.4	32605
9	6	5	501	1434	6131	25522	100	692	765.71	260.6	534	551.5	194.25	45	25	0	51	3863	0	Undefined	158	231.71	1.1	39051
9	7	5	482	1435	6581	25522	100	1003	1047.22	237.02	641	703.68	1106.35	0	0	0	51	3863	0	Undefined	362	406.22	0.31	53408
9	8	5	433	1436	7031	25522	100	688	722.33	227.69	780	848.77	1112.7	0	0	0	51	3863	0	Undefined	-92	-57.67	-0.11	36839
9	9	5	399	1437	7481	25522	100	1260	1302.39	380.03	1047	1075.08	295.05	35	17	0	51	3863	0	Undefined	213	255.39	0.77	66422
9	10	5	380	1438	7931	25522	100	934	922.65	319.81	582	614.92	374.95	41	7	0	51	3863	0	Undefined	352	340.65	0.82	47055
9	11	5	363	1439	8381	25522	100	267	307.84	180.11	219	239.56	150.44	31	15	0	51	3863	0	Undefined	48	88.84	0.45	15700
9	12	5	330	1440	8831	25522	100	208	218.33	130.4	223	238.24	145.94	7	1	0	51	3863	0	Undefined	-15	-4.67	-0.14	11135
9	13	5	154	1441	9281	25522	100	304	290.69	159.37	238	258.99	181.66	19	1	0	51	3863	0	Undefined	66	52.69	0.17	14825
9	14	5	1231	1442	9731	25522	100	260	269.16	151.6	219	239.75	173.49	15	5	0	51	3863	0	Undefined	41	50.16	0.17	13727
9	15	5	1214	1443	10181	25522	100	212	218.25	111.59	205	224.15	140.77	11	3	0	51	3863	0	Undefined	7	13.25	-0.04	11131
9	16	5	1025	1444	10631	25522	100	164	183.76	112.99	216	231.19	145.55	3	1	0	51	3863	0	Undefined	-52	-32.24	-0.33	9372
9	17	5	1009	1445	11081	25522	100	197	256.67	178.34	212	232.82	140.66	27	5	0	51	3863	0	Undefined	-15	44.67	0.17	13090
9	18	5	74	1446	11531	25522	100	260	266.92	129.64	201	219.62	137.92	25	7	0	51	3863	0	Undefined	59	65.92	0.34	13613
9	19	5	49	1447	11981	25522	100	186	218.29	118.68	190	210.52	172.92	11	0	0	51	3863	0	Undefined	-4	28.29	0.04	11133
9	20	5	26	1448	12431	25522	100	256	280.08	148.15	216	237.13	208.98	11	3	0	51	3863	0	Undefined	40	64.08	0.21	14284
9	21	5	10	1449	12881	25522	100	230	234.39	116.49	205	224.31	170.93	13	0	0	51	3863	0	Undefined	25	29.39	0.06	11954
9	1	6	8005	1450	3881	26022	100	446	451.51	137.54	406	441.61	608.95	0	0	0	51	3863	0	Undefined	40	45.51	0.02	23027
9	2	6	3001	1451	4331	26022	100	494	503.51	165.71	417	461.74	820.08	0	0	0	51	3863	0	Undefined	77	86.51	0.05	25679
9	3	6	272	1452	4781	26022	100	424	442.49	147.37	443	463.6	175.96	13	1	0	51	3863	0	Undefined	-19	-0.51	-0.12	22567
9	4	6	255	1453	5231	26022	100	688	704.39	248.02	520	539.92	221.88	35	11	0	51	3863	0	Undefined	168	184.39	0.74	35924
9	5	6	239	1454	5681	26022	100	948	907.33	276.07	501	519.42	182.1	74	58	0	51	3863	0	Undefined	447	406.33	2.13	46274
9	6	6	220	1455	6131	26022	100	776	767.49	226.01	523	542.95	193.94	60	29	0	51	3863	0	Undefined	253	244.49	1.16	39142
9	7	6	1602	1456	6581	26022	100	732	775.16	301.41	648	676.51	362.58	17	3	0	51	3863	0	Undefined	84	127.16	0.27	39533
9	8	6	1408	1457	7031	26022	100	912	1001.9	709.3	769	802.16	274	27	7	0	51	3863	0	Undefined	143	232.9	0.73	51097
9	9	6	1304	1458	7481	26022	100	1033	1052.33	240.06	1007	1037.25	285.84	15	1	0	51	3863	0	Undefined	26	45.33	0.05	53669
9	10	6	1247	1459	7931	26022	100	688	756.49	307.69	663	667.78	383.31	11	1	0	51	3863	0	Undefined	25	93.49	0.23	38581
9	11	6	804	1460	8381	26022	100	271	289.9	128.45	227	242.06	141.64	27	7	0	51	3863	0	Undefined	44	62.9	0.34	14785
9	12	6	129	1461	8831	26022	100	307	315.92	145.13	223	243.17	145.68	27	9	0	51	3863	0	Undefined	84	92.92	0.5	16112
9	13	6	316	1462	9281	26022	100	241	277.9	191.05	241	259.91	151.04	15	3	0	51	3863	0	Undefined	0	36.9	0.12	14173
[truncated: 2,570 more rows]

## Sheet: PLL5_raw_data
ATF	1
28	26
[truncated: 4,061 more rows]

## Sheet: GID_saccharides_list
GID	Structure	Common Name	Short Name
[truncated: 636 more rows]
